# Supplementary material for: Subtype Classification, Immune Infiltration, and Prognosis Analysis of Lung Adenocarcinoma Based on Pyroptosis-Related Genes
Source: Biomed Res Int. 2022 Oct 12;2022:1371315. doi: 10.1155/2022/1371315 (PMC9581708; doi:10.1155/2022/1371315)
Supplement: Supplementary Materials — Figure S1: when K = 2, the cluster has good stability (K = 1 − 9). Figure S2: through PCA verification, cluster1/cluster2 can be well-divided into two categories. Figure S3: relationship between different subtypes of LUAD and immune cell infiltration. Figure S4: Lasso Regression analysis for TCGA Training cohort. Figure S5: further validation is performed in the validation group. Figure S6: differences in survival between high and low risk based on GEO database. Table S1: expression of pyroptosis related genes in LUAD. Table S2: ESTIMATE Score, Immune Score, and Stromal Score of patients with LUAD. Table S3: the proportion of 22 immune cell types in LUAD. Table S4: RiskScore. Table S5: differential expression of pyroptosis related genes in LUAD and normal samples. [file 1371315.f1.zip › Table.S1.txt]

ID	TCGA-55-6970-11A-01R-1949-07	TCGA-55-6975-11A-01R-1949-07	TCGA-55-6971-11A-01R-1949-07	TCGA-49-6743-11A-01R-1858-07	TCGA-50-6595-11A-01R-1858-07	TCGA-55-6978-11A-01R-1949-07	TCGA-44-6777-11A-01R-1858-07	TCGA-44-3398-11B-01R-1758-07	TCGA-91-6829-11A-01R-1858-07	TCGA-44-2665-11A-01R-1758-07	TCGA-38-4626-11A-01R-1758-07	TCGA-44-3396-11A-01R-1758-07	TCGA-49-6744-11A-01R-1858-07	TCGA-55-6980-11A-01R-1949-07	TCGA-50-5939-11A-01R-1628-07	TCGA-55-6968-11A-01R-1949-07	TCGA-55-6985-11A-01R-1949-07	TCGA-44-2661-11A-01R-1758-07	TCGA-55-6982-11A-01R-1949-07	TCGA-50-5933-11A-01R-1755-07	TCGA-50-5932-11A-01R-1755-07	TCGA-55-6981-11A-01R-1949-07	TCGA-44-2657-11A-01R-1758-07	TCGA-55-6972-11A-01R-1949-07	TCGA-50-5931-11A-01R-1858-07	TCGA-44-6776-11A-01R-1858-07	TCGA-91-6836-11A-01R-1858-07	TCGA-44-6145-11A-01R-1858-07	TCGA-49-6745-11A-01R-1858-07	TCGA-44-2655-11A-01R-1758-07	TCGA-49-6761-11A-01R-1949-07	TCGA-55-6979-11A-01R-1949-07	TCGA-38-4625-11A-01R-1758-07	TCGA-91-6835-11A-01R-1858-07	TCGA-49-4490-11A-01R-1858-07	TCGA-38-4632-11A-01R-1755-07	TCGA-55-6969-11A-01R-1949-07	TCGA-44-5645-11A-01R-1628-07	TCGA-91-6831-11A-02R-1858-07	TCGA-44-6778-11A-01R-1858-07	TCGA-91-6849-11A-01R-1949-07	TCGA-38-4627-11A-01R-1758-07	TCGA-91-6828-11A-01R-1858-07	TCGA-44-6147-11A-01R-1858-07	TCGA-44-2662-11A-01R-1758-07	TCGA-55-6984-11A-01R-1949-07	TCGA-50-5930-11A-01R-1755-07	TCGA-44-2668-11A-01R-1758-07	TCGA-91-6847-11A-01R-1949-07
BAK1	8.742796	5.231593	5.937329	7.860029	6.161946	9.152668	9.89087	8.141865	13.40576	8.882662	16.04309	11.21686	5.227537	8.346692	7.334642	10.65881	8.135629	9.591555	8.896515	5.77727	5.654329	9.095326	11.62069	7.104374	4.64037	4.993702	6.629636	7.778083	8.641501	7.901338	5.440036	9.856984	9.369332	7.033633	8.320979	14.16027	8.542501	8.907932	7.096966	8.172232	6.143007	18.29801	6.929321	10.99454	6.877459	7.786922	6.264645	18.29336	6.742209
BAX	16.77978	12.85688	13.69296	15.44768	14.10126	17.16097	19.0407	16.69492	29.09797	19.76814	31.49399	17.40358	13.04057	11.87858	13.56017	28.60493	22.27082	17.83667	15.61901	11.82887	12.03962	17.02599	26.70802	14.22062	13.43537	13.28792	19.72894	20.80583	13.37569	13.77064	20.79311	24.96462	22.30264	17.62628	9.331064	20.77475	20.71086	16.30846	14.03509	13.95531	13.52498	24.74789	11.11722	10.6292	14.77271	13.78597	15.09466	20.8314	10.59912
CASP1	17.88337	9.771403	11.75244	13.28403	12.41386	14.42499	13.72828	13.36073	20.20332	9.631013	14.37305	10.63866	10.45951	12.53789	11.87799	16.61785	14.38184	12.71812	15.29717	8.032258	11.36193	14.72062	11.28294	14.34471	7.935111	9.387836	14.96484	11.2617	16.97469	10.70107	12.49584	14.56675	13.9139	7.981972	17.43137	15.32339	11.63949	15.71322	12.48797	15.73883	8.387268	19.23513	9.947641	7.874274	11.36178	12.93797	10.63369	9.867113	8.273831
CASP3	10.19701	7.243433	6.751999	9.108572	7.371121	7.901336	7.167433	9.098839	8.383422	6.098421	10.56223	7.487789	7.109901	8.133011	7.037729	7.38112	8.697807	8.026594	8.631088	3.407406	5.20369	9.32464	9.616372	8.855625	3.908038	6.9482	6.7058	6.45879	10.23751	7.769239	7.599078	7.96351	7.673792	8.998193	10.11973	16.37096	7.292661	7.638261	8.155931	8.62842	9.339946	12.68974	7.286753	9.403223	6.327514	7.480038	6.509688	7.885458	5.432818
CASP4	12.94075	9.220598	10.13832	12.12923	8.984208	9.313369	9.119378	9.282851	11.10799	7.527816	11.6765	8.533095	8.243003	9.266789	9.448674	10.28051	11.44597	11.63615	11.34241	10.50061	7.917628	11.06236	12.11868	9.401666	7.378865	9.035937	11.31883	10.57316	11.57737	8.198173	9.435732	11.58631	9.684355	8.761207	11.79344	14.06932	9.50744	10.94493	11.46797	14.32239	8.590506	12.60446	8.52262	15.4059	10.41029	9.713718	8.464198	8.813201	7.350483
CASP5	0.8459973	0.5776707	0.8970786	0.391948	0.610121	0.8680648	0.7898185	0.7426064	1.063895	0.7977031	0.5443474	0.8368975	0.9442403	0.7052405	0.7157628	1.721593	0.8166407	0.7438303	0.3610671	1.026905	0.6565229	0.9621123	0.522723	0.500381	0.334455	0.6802437	1.233877	0.7459248	1.080954	0.7397453	1.018877	1.039526	0.7753217	0.1461363	0.8246237	0.3627703	0.9547561	1.155734	0.7259529	0.6479249	0.4613721	0.8232837	0.6827074	0.4888429	0.6075984	0.6568993	0.7062776	1.322306	0.5251089
CHMP2A	34.82602	31.82136	35.01352	46.61408	37.35099	44.82117	45.1515	44.43105	49.48809	43.73868	49.07619	38.82358	34.88275	40.91899	34.30538	47.9423	41.70155	41.04853	36.71929	34.85776	36.14862	39.45241	44.35357	39.93407	38.58411	40.09734	46.94404	37.44905	57.22793	45.21442	48.93778	36.82579	47.5337	48.88742	52.37563	47.31239	37.77375	48.15524	37.97653	36.61595	45.11655	55.50025	41.24638	35.06152	40.41176	43.33473	42.75018	39.4706	46.6009
CHMP3	18.69733	19.80224	18.00717	23.18617	20.64491	20.51391	19.68448	19.23318	15.49514	18.03146	16.81204	16.77942	24.73885	17.0952	21.00061	15.2212	17.77092	19.18952	20.47225	16.839	20.23532	16.39045	15.23472	18.67685	21.44322	21.25792	19.08629	17.33965	25.16661	19.18437	19.08426	17.10105	17.79722	17.06081	27.85115	17.13044	16.4909	19.86357	22.87407	18.85859	20.07005	17.86949	19.04197	18.71048	16.50255	20.0381	20.02384	14.13024	22.29883
CHMP4A	1.28805	1.206892	2.007669	0.893316	1.036028	1.446103	0.8597991	0.79536	1.570952	0.9224898	0.9756595	0.7188383	1.401686	2.154117	0.595911	1.573751	1.51711	0.7524821	1.387267	0.696595	1.270566	1.183747	1.293268	1.665662	0.7723097	1.166873	1.2632	0.9957071	0.8996915	0.8097261	1.078669	1.251653	0.8089248	1.470326	0.7439098	0.7039447	1.746567	1.063962	1.237299	1.250364	1.328268	0.8653885	0.6005637	0.9048444	0.6268132	1.191838	0.7682265	0.7496212	1.538219
CHMP4B	69.65554	71.16685	77.66303	77.47209	75.97843	88.99616	81.4134	89.16485	93.9649	90.21734	97.89188	85.93826	75.04561	76.39562	70.6621	89.25408	88.28645	93.40569	82.78607	120.8645	77.53161	78.84512	91.38252	82.34006	97.33232	75.62402	77.63256	91.57425	79.68256	85.6702	96.06998	92.87593	86.09736	100.0878	68.24924	76.24176	91.96559	91.73904	80.6287	69.09021	85.25135	83.48735	82.86044	112.16	80.32847	87.70612	92.64407	106.7287	91.11399
CHMP4C	3.368272	8.193574	9.07919	7.797485	7.372781	6.998668	6.098279	6.278038	5.431638	6.759817	6.563752	5.678392	6.057415	7.532195	5.205162	6.636134	6.38055	6.314346	8.262953	5.194997	8.81256	5.568384	5.748023	7.121568	6.008082	8.191338	8.711973	6.023549	9.30742	6.72002	8.571374	5.964296	4.761081	8.026138	11.31403	8.902727	6.942285	7.54426	6.167746	5.237636	4.294092	5.583439	4.01748	5.190106	4.740819	9.272008	8.973394	5.214517	9.479741
CHMP7	6.490753	8.980209	8.362729	8.965247	10.40191	9.420443	10.43142	9.964498	8.681078	9.965235	8.829567	9.907182	9.777619	10.17006	9.343904	11.40778	9.991521	11.50654	11.29255	7.905625	9.707298	11.65773	16.01094	10.96764	8.758352	10.15572	8.578688	9.07032	9.349114	11.06107	11.32949	9.651973	9.103949	9.285158	8.736723	8.785958	10.05167	10.90218	9.255822	9.216063	8.925825	10.03397	8.951366	8.121599	9.014476	9.162686	9.198211	9.701904	9.537713
CYCS	18.61909	18.21799	12.8674	24.11186	13.78316	16.44119	14.87457	13.95503	17.40221	14.07053	28.50755	14.90431	12.25213	11.33575	17.04427	16.85521	18.61101	10.62758	13.62529	23.92989	15.41473	14.28502	14.4235	14.72911	17.09003	15.59912	14.4301	23.54565	23.13673	13.28958	14.8451	18.32412	17.6886	13.46722	29.54498	23.568	14.34652	12.21652	23.33734	22.8945	17.25135	28.00638	20.34017	27.60297	13.41632	16.56617	15.17065	19.65533	12.35673
ELANE	0.1679671	0.8200526	0.544804	0.8001174	0.2633207	0.5041194	0.8256216	0.5078048	0.4707393	0.8467029	0.9694467	0.3056725	0.08436268	0.2831532	0.2375266	0.4497078	0.04992162	0.8255455	0.328919	0.3583783	0.3050149	0.2818851	0.7645361	0.1408926	0.1150999	0.150493	0.197672	0.2149149	0.2575396	0.663926	0.2935575	0.2012313	1.382193	0.5092024	0.2866833	2.2472	0.2352273	0.6451652	0.1405298	0.802721	0.2922948	1.383017	1.219923	0.6729251	0.3934882	0.2393645	0.1773679	0.5005667	0.1301126
GSDMD	12.93339	11.36232	12.91222	10.35607	15.36604	19.85418	12.76193	13.74804	11.4138	17.73866	19.46578	14.40452	8.447591	15.76028	12.13887	19.55079	12.60583	18.54425	14.9501	11.15734	12.38722	19.20955	16.25257	22.25929	16.38617	14.40624	12.17413	14.28871	19.40608	14.40284	14.70249	14.0067	15.48305	14.23929	15.82584	11.66057	18.31901	16.67317	11.39866	14.63773	15.40768	27.01718	15.04004	13.06106	17.76597	13.84606	9.884155	11.99071	14.556
GSDME	0.9005168	0.4909908	0.7963066	0.6885873	0.8733845	0.9785706	1.042291	2.003548	2.840438	0.6511436	1.336055	0.9437182	1.052746	0.6683577	0.8081001	0.6124009	2.107305	1.484049	0.9121152	0.5227844	0.7518468	0.4932072	1.093832	0.6308256	2.071346	1.008542	1.674927	0.990186	0.7588111	0.8257933	0.8776533	1.76709	0.5952636	5.05659	0.8401628	2.856169	1.603575	0.8993534	0.6332607	0.7304067	0.9156257	1.166041	0.8332036	0.4349299	0.7867495	1.251492	0.5157629	2.271447	0.725381
GZMB	14.83177	4.37231	5.973693	3.236292	15.46047	10.55323	8.064769	14.98366	2.286416	4.44959	8.209474	8.747701	4.036096	10.10843	0.6537546	3.533828	6.922606	3.273064	9.010376	5.515749	7.160489	4.576829	7.896456	14.73011	6.687625	5.569885	9.865105	7.848507	10.82645	2.978141	16.81589	5.307257	2.441242	4.493043	14.8485	19.45406	3.672375	10.24996	8.839201	9.46696	7.761016	12.70536	6.379529	12.5631	9.236091	3.520533	5.405844	8.984723	1.848502
HMGB1	27.37057	25.93454	25.64971	30.72788	25.37438	26.42954	22.58599	23.28392	18.93364	20.87605	24.78728	20.49359	27.08911	25.39243	21.15874	25.88522	26.75725	19.93818	25.03457	22.12242	24.53154	25.16078	23.82834	25.42581	23.60173	26.18578	23.67193	20.61498	39.5532	23.57519	26.42943	24.25175	27.08255	23.07134	44.4912	22.06906	25.00842	24.71879	27.72194	29.47705	24.5806	35.09538	21.92165	22.61421	16.80156	23.57555	22.27532	16.78064	23.93939
IL18	11.22225	7.203005	14.41703	11.24582	10.2216	11.66094	7.954386	12.94659	14.1174	7.015061	13.45408	5.811127	10.1421	15.03193	7.907993	13.49505	16.69639	14.89985	18.489	2.961462	8.511015	7.214517	10.15062	9.934159	9.443758	11.63245	10.56758	8.301784	14.15429	6.940857	13.44963	14.31057	8.792798	11.07694	12.51918	21.45895	4.679586	9.581941	10.07807	10.91157	12.71688	10.51564	6.299037	12.38001	5.802174	20.99713	5.712397	5.553818	8.143424
IL1A	0.7153945	1.44327	2.307209	2.470393	2.00164	0.5530439	0.8583885	1.640901	5.518653	0.9136476	5.854861	2.053451	2.395413	1.194241	2.963441	4.368651	3.656469	1.496019	0.2865498	2.113951	1.345027	1.110932	2.318127	2.267349	1.96369	2.199692	2.487465	3.796628	0.6855597	1.820899	1.474076	0.5843665	2.581282	0.2464501	2.459704	0.6237864	2.195645	1.601567	2.176491	8.972174	2.011996	1.150479	1.981233	5.475674	3.883429	1.245394	2.117503	3.377104	1.653055
IL1B	6.569945	4.727968	7.941398	3.114776	3.445903	2.388075	3.766894	4.85008	9.204623	2.3413	15.61897	5.367103	3.529499	2.780263	7.781707	5.226255	8.448255	3.289383	3.407499	5.81595	2.993315	3.529963	5.383274	6.2922	3.668922	2.798315	6.005626	6.324336	1.564902	4.05889	2.851092	5.211734	5.280187	3.597567	2.968219	3.193139	4.072628	2.736507	14.12294	23.29696	3.666483	3.688101	9.694554	13.17592	11.1113	3.362952	5.575248	10.2294	2.332949
IRF1	21.97178	15.26562	13.70883	8.931785	17.80356	19.23916	15.15512	21.2616	12.07198	7.955087	23.3753	12.11799	4.926158	15.97954	18.25651	11.67753	22.57905	14.23726	24.46978	39.94604	11.27515	15.3931	16.84126	16.36131	36.61269	9.394687	11.24729	24.86872	11.51474	14.59069	13.41242	28.85882	11.8423	14.96005	13.88889	14.05243	17.59797	14.97808	31.6875	61.42159	24.8034	12.96879	13.04626	29.47039	49.63387	12.58493	14.74836	13.73196	10.04154
IRF2	17.33352	13.39191	15.76288	14.59099	18.80016	17.68473	19.02631	17.86658	15.62508	11.53978	12.96472	14.7717	16.28178	17.10831	15.02817	15.292	15.65166	17.81081	19.67354	9.709855	16.29048	13.79009	19.96312	15.82708	13.57522	15.48061	16.22741	9.944091	15.95641	17.89652	17.89259	15.9199	16.52653	17.19108	13.74845	19.25392	12.97093	19.42396	15.23771	16.63437	13.67178	14.84307	13.72853	6.035756	13.19041	15.55685	14.53134	10.03363	15.47463
TP53	9.686378	11.90648	10.47264	11.67371	10.72062	9.497458	12.41897	12.59185	11.49556	12.4709	9.383041	10.10075	9.636093	13.15318	9.415828	13.42333	11.78678	15.46913	12.4307	8.482576	10.51558	12.44219	18.67014	10.68987	8.980925	9.865706	10.89345	7.739094	7.923687	14.34488	13.76245	13.60184	9.546433	15.51584	8.07976	12.4807	14.78862	12.19204	8.099219	10.67924	8.864065	10.34542	8.581449	6.717091	7.895479	10.83497	9.874889	10.00736	10.07586
AIM2	2.200277	0.5340602	0.4042234	0.1835322	0.5151843	0.7222783	0.8762307	0.5578969	0.4683702	0.6321271	0.4816847	0.7257508	0.4029028	0.9314276	0.5266809	2.547694	0.8429771	0.5108449	1.026673	0.3323785	0.2081005	0.5563537	3.843074	0.4505897	0.2061372	0.4004358	0.472025	0.5086177	0.8829416	0.3663746	0.3567549	1.482761	0.2428989	0.8106234	0.5067648	2.401233	1.943038	0.383376	1.054661	1.091055	0.365607	0.5860525	0.5687442	0.4411779	0.534007	0.3674466	0.5596784	0.5898951	0.1830902
CASP6	7.109427	6.231985	6.528731	7.897203	6.113575	6.828002	6.228713	6.756229	7.499419	5.618016	6.786814	5.272229	6.24883	6.120822	4.901141	8.140634	7.184191	6.724359	7.587448	4.21883	6.634384	6.136021	6.400614	6.149819	5.435052	6.130946	6.257611	6.012253	9.865131	5.833823	6.406744	7.303649	6.071914	8.411522	8.645648	9.861254	5.547082	6.815853	6.939457	6.065284	6.357709	7.603078	5.321256	2.781487	4.199931	9.585268	6.521989	5.192454	7.2626
CASP8	6.341333	4.496893	5.126588	4.456281	4.24515	5.17066	4.140381	4.981503	6.710904	3.479097	5.236537	4.340149	4.011158	4.644581	3.906868	5.074254	4.825145	4.229012	6.068857	3.337995	4.295411	4.372301	4.448939	4.474307	2.899667	3.767816	5.073389	3.870056	3.848992	3.7249	3.432126	4.76965	4.155339	5.448443	3.525147	3.461495	4.941105	4.235777	4.095458	5.336923	4.448162	4.11906	4.174691	3.080144	2.838527	4.242384	3.369099	3.588875	3.850348
GPX4	64.05646	77.90924	69.36237	92.56185	78.67728	99.74542	101.3884	98.45638	126.2331	92.85114	174.7581	82.07056	67.93947	74.49527	84.06657	106.6858	95.5641	101.0667	88.74414	77.18606	66.33134	85.47964	115.099	70.94816	95.02741	69.03956	95.31293	89.40162	136.7551	95.99858	110.2144	99.69309	172.4997	107.423	95.1582	114.6546	95.69546	92.52941	59.05471	63.73412	77.57126	154.1496	87.80155	57.40098	87.98833	112.2702	93.53017	106.9836	94.96724
GSDMA	1.03757	0.2749332	0.2511473	0.241656	0.03570215	0.2323922	0.4651783	1.06718	0.04822322	0.4479066	0.4469019	0.4340056	0.4277907	0.3915894	0.03649886	0.3850029	0.06136852	0.7876818	0.07581361	0.04130189	0.06249235	0.2041996	0.1554886	0.1623739	0.4244762	0.1665006	0.561932	0.2476822	0.2730613	0.1080215	0.4059781	0.03710596	0.2381351	0.6129204	0.2282714	1.904281	0.1239276	0.3741641	0.06478234	0.1040748	0.1197724	1.075869	0.07498242	0.1066345	0.5047451	0.04137894	0.1635284	0.08391074	0.2699107
GSDMB	2.719446	1.914319	2.77421	0.6724453	1.528947	1.960018	0.6015461	1.274052	1.734627	0.807088	0.6286099	0.8663312	0.7979762	2.887224	0.592697	2.04112	2.494272	0.7520181	4.059835	0.9085542	1.073799	2.804189	1.730273	2.176856	0.7614334	1.655796	1.571512	1.515287	0.6949425	0.5960442	0.760192	2.417229	0.2868063	2.373768	0.2223202	0.8457135	2.907497	1.163021	1.606522	2.065613	2.024113	0.225721	1.057161	1.160511	0.5539749	2.672147	0.6124122	0.6707412	1.579926
GSDMC	0.2707168	0.3265066	0.2767842	0.1933387	0.3201999	0.3768123	0.1928514	0.1883881	0.4948058	0.1848067	0.6153439	0.2998799	0.6896999	0.09920977	0.3791287	0.2476042	0.5947036	0.2623434	0.1728674	0.3296128	0.3324831	0.3527338	0.7799868	0.08638913	0.3931993	0.3269197	0.4501854	0.517693	0.2616827	0.4743685	0.7071293	0.3525319	0.2494805	0.2378823	0.5113647	4.284177	0.5769242	0.393764	0.279016	0.3603558	0.1934463	0.1287151	0.2659567	0.3905041	0.5095137	0.6447301	0.1035754	0.5899348	0.239338
IL6	6.492867	37.07795	28.24655	35.07992	3.386269	2.521458	2.993065	9.543145	0.4287998	10.32418	25.65458	29.40926	1.914178	1.889226	45.89554	2.362092	25.17603	2.31799	2.598476	91.58016	35.412	8.083287	5.563922	8.400438	32.13987	9.73554	9.101254	166.6471	6.052541	6.144771	6.435917	31.67475	5.847815	7.871157	18.1677	13.03725	9.934346	1.065072	138.5995	250.0718	22.78484	5.98047	20.12348	143.6027	74.16551	2.512402	11.19209	47.40578	0.7111228
NLRC4	5.307799	3.711343	5.911213	4.453207	3.932458	4.719025	5.707529	4.918754	14.72561	5.291824	9.425642	5.847616	4.299548	3.775063	4.956016	7.653967	6.58486	4.841492	4.98236	2.122135	5.393198	5.951366	4.044019	4.11652	2.236509	3.534693	6.13994	6.827937	4.83623	3.105635	3.507825	6.233371	7.065343	1.556771	3.740806	2.821657	4.44202	4.185626	2.817007	3.878074	2.754576	4.726142	3.752708	2.976612	2.834142	3.666557	6.230421	8.381889	4.041461
NLRP1	4.745465	3.341827	3.928893	2.267605	3.743335	4.728635	2.510757	3.791656	6.378969	2.604699	2.959038	3.859687	2.803254	4.655693	2.921096	4.738705	4.75076	2.809125	4.638446	2.491706	3.408329	6.05697	2.967103	5.979299	1.986211	2.865121	3.908229	3.544787	1.841762	2.869207	1.961504	3.046133	1.93189	5.18592	1.416153	1.068931	5.890527	3.888696	3.349937	5.560965	4.660773	1.706689	3.248565	3.201812	2.47303	2.743708	2.19471	2.465386	3.138164
NLRP3	3.230534	2.150752	1.830757	1.585979	1.084529	1.721276	1.077122	1.704166	0.9381581	2.204695	1.751905	6.256883	1.391633	1.153871	2.520879	0.9024137	1.60744	1.84211	1.698818	6.607152	1.281671	1.340154	1.185684	1.674599	1.622989	3.076575	2.627121	3.001422	0.5454187	0.9283749	0.5709467	4.974866	1.212885	1.308253	0.9011346	2.542393	2.149519	0.9264808	2.712951	3.626609	1.740565	2.409668	1.99186	5.407838	10.77342	0.7403469	0.9199116	4.110603	0.3585003
NLRP7	0.3088123	0.04895097	0.02861822	0.007246495	0.03254606	0.07944323	0.07228232	0.04707295	0.04121274	0.02551946	0.01476071	0.02890222	0	0.07436931	0.01386347	0.05062044	0.05681762	0.02521244	0.08638956	0.005882934	0.05340749	0.1163427	0.1476493	0.05550749	0.01511532	0.03162123	0.07787689	0.01411168	0.0135284	0.02051507	0.009637745	0	0.01466783	0	0.02738054	0.06075794	0.07060769	0.0437292	0	0.06588506	0.05118022	0.05108134	0.0213606	0.05523178	0.05392094	0.02357563	0.03105675	0.03187207	0.02563025
NOD1	4.967433	5.112922	6.089199	3.730413	4.739591	4.209707	3.046684	4.790692	3.878929	5.617644	3.178808	5.077462	6.400513	7.060585	5.183498	4.125254	4.738142	6.103204	6.142837	4.085224	4.832574	8.194388	4.362208	7.018887	4.306983	6.719086	6.058462	4.280163	2.616451	5.139179	5.365172	6.048244	3.350312	4.720351	2.392411	2.839333	4.660004	5.047473	4.547176	5.754904	5.473047	2.296388	4.43362	4.253809	4.518005	6.848467	5.204455	3.527952	6.143546
PJVK	0.5481594	0.483469	0.6610377	0.3232226	0.3953247	0.5765194	0.1407336	0.374936	0.590867	0.1916475	0.2939225	0.2660159	0.3529704	0.5415784	0.1987606	0.3763123	0.6196484	0.3695033	0.7293782	0.3092599	0.2552343	0.8255779	0.2728381	0.7073873	0.2528264	0.4785397	0.3032525	0.4495981	0.1939565	0.305018	0.2763526	0.3031	0.2336584	0.5207851	0.2398945	0.3456692	0.5483303	0.348303	0.725165	0.4618015	0.4620037	0.2260349	0.2835619	0.2375573	0.2791621	0.5508209	0.2597353	0.2348214	0.3402415
PLCG1	9.2957	5.532558	5.906504	5.250407	9.97343	7.63458	6.275226	7.193035	4.489101	8.075133	2.889269	8.819843	8.860052	9.085521	7.775364	5.784221	7.618835	7.892064	10.3247	3.997536	8.908479	11.00998	6.885915	11.66071	4.546866	9.396581	6.430949	4.923351	3.70179	9.189485	6.959515	6.123637	3.848449	7.511416	3.171258	2.964836	7.909358	8.909945	7.736324	8.58244	8.613097	3.886653	5.618177	4.788253	6.912387	3.785814	6.718469	3.875726	5.573156
PRKACA	12.96713	12.98499	12.38345	14.12138	15.58624	13.41697	15.23134	15.37362	17.17472	16.0782	15.75275	17.1477	14.12478	12.87965	16.36062	14.23725	13.17232	18.00487	14.14373	11.58036	13.93239	16.12347	15.85085	14.15608	13.47597	11.96057	15.12034	12.3025	9.872133	18.81937	14.70451	13.11766	13.39003	14.40803	9.13993	12.03188	13.53342	18.80029	10.89441	14.75725	13.81326	14.08305	12.87284	11.19589	17.51851	11.20146	14.61087	17.37001	13.00766
PYCARD	12.05885	9.666216	14.12791	12.4482	13.18142	16.28648	19.58759	17.88638	39.49311	19.61239	42.87788	17.55609	7.083486	13.41874	13.08356	30.33754	14.33607	18.57184	15.71556	9.066151	11.9138	14.85401	22.6428	12.79645	10.15111	5.923754	16.78097	15.69539	18.02727	15.09075	18.12298	19.37887	36.59404	11.11771	18.25911	13.21261	18.69704	15.28915	7.798712	11.33342	9.768736	32.8339	10.15077	8.77203	13.66953	16.0273	18.25903	26.31447	11.8979
TIRAP	2.096469	2.475624	2.760522	1.785015	2.421065	2.212828	2.065889	2.505493	3.12192	1.843728	1.870275	2.355641	2.350659	2.593876	2.32701	2.75868	2.091268	2.291851	3.050785	1.192648	2.047099	2.639898	2.001968	2.268759	1.202668	2.067928	2.801096	1.445813	1.452406	2.321749	1.817301	2.039278	2.014381	2.162255	1.417559	1.485286	2.2799	2.406957	1.756694	2.025077	1.617728	1.509437	1.847033	1.197974	1.488865	2.012868	2.005625	2.166837	1.992741
TNF	2.802285	1.89765	0.6014948	1.675367	0.9975726	0.2267534	2.794619	1.319166	2.149473	0.3746045	2.818005	0.6149634	0.3449675	2.257792	1.683535	5.950157	2.133206	2.096098	2.824464	0.4671106	0.519682	1.728985	5.530731	1.188256	0.9177779	0.4246131	1.434734	1.186392	0.9319983	3.585213	0.3826231	2.295765	0.8477889	2.932404	0.3676687	0.9526858	1.422191	1.73607	0.9768888	5.077474	3.326704	0.198819	1.463261	1.586503	4.019035	4.037491	0.29011	1.535151	0.598549
[truncated: 502 more columns]
