# Supplementary material for: Subtype Classification, Immune Infiltration, and Prognosis Analysis of Lung Adenocarcinoma Based on Pyroptosis-Related Genes
Source: Biomed Res Int. 2022 Oct 12;2022:1371315. doi: 10.1155/2022/1371315 (PMC9581708; doi:10.1155/2022/1371315)
Supplement: Supplementary Materials — Figure S1: when K = 2, the cluster has good stability (K = 1 − 9). Figure S2: through PCA verification, cluster1/cluster2 can be well-divided into two categories. Figure S3: relationship between different subtypes of LUAD and immune cell infiltration. Figure S4: Lasso Regression analysis for TCGA Training cohort. Figure S5: further validation is performed in the validation group. Figure S6: differences in survival between high and low risk based on GEO database. Table S1: expression of pyroptosis related genes in LUAD. Table S2: ESTIMATE Score, Immune Score, and Stromal Score of patients with LUAD. Table S3: the proportion of 22 immune cell types in LUAD. Table S4: RiskScore. Table S5: differential expression of pyroptosis related genes in LUAD and normal samples. [file 1371315.f1.zip › Table.S2.txt]

ID	StromalScore	ImmuneScore	ESTIMATEScore
TCGA-50-5930-01A-11R-1755-07	612.9137892	1722.272978	2335.186768
TCGA-75-5125-01A-01R-1755-07	398.2952836	2029.358663	2427.653947
TCGA-L9-A7SV-01A-11R-A39D-07	-922.3592717	220.9707861	-701.3884855
TCGA-50-5051-01A-21R-1858-07	-585.3110008	333.8164485	-251.4945523
TCGA-55-8092-01A-11R-2241-07	277.5509849	2036.496515	2314.0475
TCGA-97-A4M2-01A-12R-A24X-07	476.1542854	2554.264739	3030.419024
TCGA-49-6743-01A-11R-1858-07	502.8340232	1254.153302	1756.987325
TCGA-49-4506-01A-01R-1206-07	-124.675249	1831.873183	1707.197934
TCGA-55-6972-01A-11R-1949-07	-1723.40854	-397.039122	-2120.447662
TCGA-75-7030-01A-11R-1949-07	1013.331703	1750.714215	2764.045918
TCGA-75-5122-01A-01R-1755-07	739.591569	3423.31217	4162.903739
TCGA-50-8460-01A-11R-2326-07	331.6099598	1994.024897	2325.634857
TCGA-05-4397-01A-01R-1206-07	-508.9439979	960.3915907	451.4475928
TCGA-71-6725-01A-11R-1858-07	-760.6638705	573.4624346	-187.2014359
TCGA-44-8120-01A-11R-2241-07	561.5406567	1127.89131	1689.431966
TCGA-91-6840-01A-11R-1949-07	-196.1869653	1248.819529	1052.632564
TCGA-49-4510-01A-01R-1206-07	-175.5198586	737.9708752	562.4510166
TCGA-NJ-A7XG-01A-12R-A39D-07	-1549.886901	149.4936752	-1400.393226
TCGA-44-A47A-01A-21R-A24H-07	-46.15666183	1880.252896	1834.096234
TCGA-MP-A4T8-01A-11R-A24X-07	32.02286294	267.2182164	299.2410793
TCGA-44-3918-01B-02R-A277-07	1076.992186	2023.005945	3099.998131
TCGA-69-7974-01A-11R-2187-07	585.089517	2064.98662	2650.076137
TCGA-55-8085-01A-11R-2241-07	-58.90247052	1903.446212	1844.543741
TCGA-05-4396-01A-21R-1858-07	-549.6433921	305.6023867	-244.0410054
TCGA-62-A472-01A-11R-A24H-07	-469.1359906	1487.580729	1018.444738
TCGA-64-5781-01A-01R-1628-07	299.8115076	1817.306026	2117.117533
TCGA-75-5146-01A-01R-1628-07	67.99148265	1617.981861	1685.973344
TCGA-86-A4P7-01A-11R-A24X-07	645.8807099	2078.609212	2724.489922
TCGA-55-7727-01A-11R-2170-07	-220.8963494	1576.085089	1355.18874
TCGA-86-8074-01A-11R-2241-07	765.9235091	1430.202341	2196.12585
TCGA-78-7162-01A-21R-2066-07	422.0602679	1651.686236	2073.746504
TCGA-50-6590-01A-12R-1858-07	470.4806833	2242.233428	2712.714111
TCGA-38-7271-01A-11R-2039-07	1288.44528	2999.533451	4287.97873
TCGA-44-A4SS-01A-11R-A24X-07	591.6805126	2150.497464	2742.177976
TCGA-75-5147-01A-01R-1628-07	339.6990779	1725.710085	2065.409163
TCGA-55-8087-01A-11R-2241-07	-181.3211031	835.6726579	654.3515547
TCGA-86-A4D0-01A-11R-A24H-07	-1017.688241	376.1929451	-641.4952957
TCGA-MP-A4T7-01A-11R-A24X-07	-508.4631538	1303.544574	795.0814198
TCGA-80-5611-01A-01R-1628-07	-177.7670706	2018.696084	1840.929013
TCGA-MP-A4T4-01A-11R-A262-07	855.0825843	2444.44971	3299.532294
TCGA-55-7281-01A-11R-2039-07	791.7000642	2079.165798	2870.865862
TCGA-49-AARN-01A-21R-A41B-07	-148.3558196	1196.331995	1047.976176
TCGA-95-7948-01A-11R-2187-07	-400.445638	644.9987655	244.5531276
TCGA-49-6761-01A-31R-1949-07	-10.66113701	1654.909066	1644.247929
TCGA-78-8660-01A-11R-2403-07	54.75888628	2182.250784	2237.00967
TCGA-75-6206-01A-11R-1755-07	310.8418081	1106.670971	1417.512779
TCGA-49-6744-01A-11R-1858-07	1209.650494	2432.740596	3642.391091
TCGA-86-7955-01A-11R-2187-07	-1658.299189	-483.2901528	-2141.589342
TCGA-35-3615-01A-01R-0946-07	-124.413913	980.6181562	856.2042432
TCGA-86-8585-01A-11R-2403-07	35.51606486	2156.76045	2192.276515
TCGA-75-6203-01A-11R-1755-07	883.3267257	2598.904736	3482.231462
TCGA-50-5939-01A-11R-1628-07	594.6052014	1816.498188	2411.103389
TCGA-99-8032-01A-11R-2241-07	584.81173	964.6537342	1549.465464
TCGA-78-7158-01A-11R-2039-07	-616.3566768	555.0221144	-61.3345624
TCGA-64-1680-01A-02R-0946-07	-651.4188617	756.2539468	104.8350851
TCGA-50-6595-01A-12R-1858-07	1174.109301	1678.524243	2852.633544
TCGA-44-7667-01A-31R-2066-07	-439.7035959	308.6620959	-131.0415
TCGA-64-1679-01A-21R-2066-07	1165.000727	1348.305342	2513.306069
TCGA-38-4628-01A-01R-1206-07	496.8094634	1151.401116	1648.210579
TCGA-55-6986-01A-11R-1949-07	-198.3732175	1347.976496	1149.603278
TCGA-49-AAR3-01A-11R-A41B-07	755.506135	2486.816576	3242.322711
TCGA-55-6981-01A-11R-1949-07	-9.037620569	957.8341912	948.7965707
TCGA-78-8648-01A-11R-2403-07	1979.733432	2884.801495	4864.534927
TCGA-55-7573-01A-11R-2039-07	288.5384718	1837.181681	2125.720153
TCGA-64-1676-01A-01R-0946-07	752.4838671	2070.74821	2823.232077
TCGA-55-6971-01A-11R-1949-07	692.5423983	2683.022648	3375.565046
TCGA-78-7143-01A-11R-2039-07	-663.0726749	1312.206594	649.1339194
TCGA-78-7152-01A-11R-2039-07	-38.81542338	1546.16324	1507.347816
TCGA-78-7145-01A-11R-2039-07	173.7702199	938.6020859	1112.372306
TCGA-99-8028-01A-11R-2241-07	1398.243997	3048.014978	4446.258975
TCGA-44-6774-01A-21R-1858-07	1927.278977	1523.542561	3450.821539
TCGA-55-7994-01A-11R-2187-07	-265.2402232	2199.198873	1933.95865
TCGA-J2-8192-01A-11R-2241-07	1586.216246	2062.113309	3648.329554
TCGA-78-7536-01A-11R-2066-07	-387.04689	1148.02574	760.9788496
TCGA-73-A9RS-01A-11R-A41B-07	-933.6818981	452.3192741	-481.362624
TCGA-62-8395-01A-11R-2326-07	413.8754682	743.7754042	1157.650872
TCGA-67-3774-01A-01R-0946-07	224.7567933	1731.394985	1956.151779
TCGA-78-7156-01A-11R-2039-07	-665.7348126	290.1813121	-375.5535005
TCGA-97-A4M0-01A-11R-A24X-07	-222.6174332	2070.960851	1848.343417
TCGA-55-A48Y-01A-11R-A24H-07	641.393966	1037.307737	1678.701703
TCGA-50-5935-01A-11R-1755-07	208.6110942	1514.268355	1722.879449
TCGA-55-8616-01A-11R-2403-07	-194.8869529	873.427894	678.540941
TCGA-44-7669-01A-21R-2066-07	-45.03295401	1304.799575	1259.766621
TCGA-44-2661-01A-01R-1107-07	1144.647854	2896.970312	4041.618166
TCGA-MP-A4TD-01A-32R-A262-07	823.1618441	1387.29864	2210.460485
TCGA-L4-A4E6-01A-11R-A24H-07	1078.312112	2727.538991	3805.851102
TCGA-MP-A4T6-01A-32R-A262-07	-991.5015003	1406.850388	415.3488881
TCGA-MP-A4T9-01A-11R-A24X-07	484.9510105	1632.351983	2117.302994
TCGA-53-7624-01A-11R-2066-07	-850.5758608	655.38652	-195.1893408
TCGA-67-3772-01A-01R-0946-07	977.6296264	1737.022066	2714.651692
TCGA-05-4420-01A-01R-1206-07	-198.4571925	425.9033062	227.4461138
TCGA-44-2668-01A-01R-A278-07	1001.407323	2101.91057	3103.317893
TCGA-MP-A4SV-01A-11R-A24X-07	111.2167452	1733.030745	1844.247491
TCGA-78-8640-01A-11R-2403-07	-696.3813711	1140.892091	444.5107199
TCGA-05-4244-01A-01R-1107-07	-279.1867119	1439.436752	1160.25004
TCGA-55-7913-01B-11R-2241-07	-1338.25311	273.2435391	-1065.00957
TCGA-91-6828-01A-11R-1858-07	632.4614905	2099.92311	2732.384601
TCGA-97-8552-01A-11R-2403-07	148.9992979	1933.298569	2082.297867
TCGA-05-4249-01A-01R-1107-07	230.7279296	1535.57498	1766.30291
TCGA-91-6831-01A-11R-1858-07	716.1032942	1275.653867	1991.757161
TCGA-44-6778-01A-11R-1858-07	803.4985356	2932.130246	3735.628782
TCGA-99-7458-01A-11R-2039-07	891.1067678	2129.506701	3020.613469
TCGA-J2-A4AD-01A-11R-A24H-07	-326.1245797	160.3151438	-165.8094359
TCGA-44-2665-01A-01R-0946-07	1547.265262	1781.735142	3329.000404
TCGA-44-8117-01A-11R-2241-07	280.7285104	826.6798556	1107.408366
TCGA-86-8281-01A-11R-2287-07	-181.8637858	742.8100126	560.9462269
TCGA-69-7764-01A-11R-2170-07	-253.1906171	893.8357781	640.645161
TCGA-NJ-A4YG-01A-22R-A262-07	300.1006825	1576.224757	1876.32544
TCGA-86-A4JF-01A-11R-A24X-07	-185.6801959	1657.511932	1471.831736
TCGA-MP-A4TC-01A-11R-A24X-07	1018.655507	1714.234918	2732.890425
TCGA-35-5375-01A-01R-1628-07	94.10465732	1586.970258	1681.074915
TCGA-05-4434-01A-01R-1206-07	739.2549308	2346.144666	3085.399596
TCGA-69-7765-01A-11R-2170-07	1185.862662	1658.465543	2844.328205
TCGA-55-8096-01A-11R-2241-07	1008.752221	1694.05884	2702.811061
TCGA-50-5055-01A-01R-1628-07	1378.145243	2935.382004	4313.527248
TCGA-05-4426-01A-01R-1206-07	-321.4098004	1238.190399	916.7805989
TCGA-50-6594-01A-11R-1755-07	-132.5565958	901.8469284	769.2903326
TCGA-50-6592-01A-11R-1755-07	425.4815804	1946.90949	2372.39107
TCGA-L9-A8F4-01A-11R-A39D-07	157.1896621	2066.902238	2224.0919
TCGA-62-A46S-01A-11R-A24H-07	-266.6899729	1205.375132	938.6851586
TCGA-44-2666-01A-01R-A278-07	-499.5371128	395.5983709	-103.9387419
TCGA-55-7903-01A-11R-2170-07	-444.1487666	1438.098664	993.9498976
TCGA-55-8090-01A-11R-2241-07	127.326065	1289.076107	1416.402172
TCGA-44-2657-01A-01R-1107-07	835.2939977	2792.958867	3628.252865
TCGA-44-5643-01A-01R-1628-07	-1012.06314	1078.097182	66.0340427
TCGA-91-6847-01A-11R-1949-07	-1757.945668	-485.920351	-2243.866019
TCGA-55-A494-01A-11R-A24X-07	-1215.729252	-648.077674	-1863.806926
TCGA-78-7167-01A-11R-2066-07	-604.5102473	91.49855216	-513.0116951
TCGA-62-A46V-01A-11R-A24H-07	260.8468186	754.8106218	1015.65744
TCGA-55-8203-01A-11R-2241-07	115.7432124	1579.132066	1694.875278
TCGA-44-7670-01A-11R-2066-07	-988.4408268	273.9808603	-714.4599665
TCGA-55-6987-01A-11R-1949-07	700.8428008	2954.132523	3654.975324
TCGA-05-4410-01A-21R-1858-07	57.03785265	1995.948799	2052.986652
TCGA-05-5715-01A-01R-1628-07	623.7035532	1392.298327	2016.00188
TCGA-73-4675-01A-01R-1206-07	331.845267	917.6271965	1249.472464
TCGA-86-8674-01A-21R-2403-07	-890.0490893	-108.7772804	-998.8263697
TCGA-86-8073-01A-11R-2241-07	457.0529717	1094.472978	1551.52595
TCGA-49-4512-01A-21R-1858-07	887.4410639	1430.029222	2317.470286
TCGA-55-6978-01A-11R-1949-07	1496.756882	2600.014828	4096.77171
TCGA-86-7714-01A-12R-2170-07	97.86006186	1341.729157	1439.589219
TCGA-44-3917-01B-02R-A277-07	46.22316973	1035.115987	1081.339156
TCGA-95-7567-01A-11R-2066-07	216.6030694	1288.623763	1505.226832
TCGA-05-5425-01A-02R-1628-07	425.6595779	2295.214233	2720.873811
TCGA-55-8205-01A-11R-2241-07	769.5218382	2672.380478	3441.902317
TCGA-55-A493-01A-11R-A24H-07	215.6694383	2200.603241	2416.27268
TCGA-95-7944-01A-11R-2187-07	171.8339675	2279.861171	2451.695138
TCGA-55-8091-01A-11R-2241-07	1090.595877	1920.458095	3011.053971
TCGA-91-6829-01A-21R-1858-07	1168.412881	798.2208579	1966.633739
TCGA-67-6217-01A-11R-1755-07	213.5603336	1828.089503	2041.649837
TCGA-69-8254-01A-11R-2287-07	-334.624308	1664.342477	1329.718169
TCGA-44-A479-01A-31R-A24H-07	995.7446061	2598.479957	3594.224564
TCGA-64-1681-01A-11R-2066-07	322.6314236	1490.376731	1813.008155
TCGA-55-8302-01A-11R-2326-07	-284.5014874	1356.332591	1071.831103
TCGA-69-7980-01A-11R-2187-07	304.6728827	1641.943957	1946.61684
TCGA-50-5049-01A-01R-1628-07	1720.075088	3080.0084	4800.083487
TCGA-55-8620-01A-11R-2403-07	-885.8628076	1081.922768	196.0599604
TCGA-05-5429-01A-01R-1628-07	-206.4217078	588.8341563	382.4124485
TCGA-69-8253-01A-11R-2287-07	-481.1577364	936.1207157	454.9629793
TCGA-55-A490-01A-11R-A466-07	335.8355785	1177.514313	1513.349891
TCGA-64-5774-01A-01R-1628-07	-555.9703447	86.80410067	-469.166244
TCGA-55-5899-01A-11R-1628-07	366.164338	1194.167558	1560.331896
TCGA-05-4422-01A-01R-1206-07	-491.4836436	1989.57402	1498.090376
TCGA-78-8655-01A-11R-2403-07	233.9077089	1810.461591	2044.3693
TCGA-55-8514-01A-11R-2403-07	-303.1032956	1123.337513	820.2342176
TCGA-44-6145-01A-11R-1755-07	825.5332711	2378.545802	3204.079073
TCGA-86-8359-01A-11R-2326-07	-126.7589521	1713.668458	1586.909506
TCGA-44-2656-01A-02R-A278-07	930.5691151	2311.260713	3241.829828
TCGA-86-8055-01A-11R-2241-07	1315.587101	1478.194567	2793.781668
TCGA-55-1594-01A-01R-0946-07	-403.4153388	1002.682748	599.267409
TCGA-55-8614-01A-11R-2403-07	145.8775746	839.2765998	985.1541744
TCGA-86-7954-01A-11R-2187-07	496.3485249	2220.469747	2716.818272
TCGA-64-5778-01A-01R-1628-07	-248.2452137	2327.476887	2079.231674
TCGA-86-8056-01A-11R-2241-07	91.57835879	1379.124676	1470.703035
TCGA-50-5066-02A-11R-2090-07	36.74699457	983.9769923	1020.723987
TCGA-38-6178-01A-11R-1755-07	431.8764224	938.8849025	1370.761325
TCGA-78-7161-01A-11R-2039-07	-296.7533282	7.201846181	-289.5514821
TCGA-78-7166-01A-12R-2066-07	-884.1440335	791.6303948	-92.5136387
TCGA-73-4670-01A-01R-1206-07	142.3768452	704.631759	847.0086042
TCGA-55-8299-01A-11R-2287-07	1372.299068	2549.733605	3922.032672
TCGA-50-5946-02A-11R-2090-07	1037.435446	943.6280913	1981.063537
TCGA-05-4418-01A-01R-1206-07	107.9649335	1795.873479	1903.838413
TCGA-44-6775-01A-11R-A278-07	1430.742244	1733.634234	3164.376477
TCGA-44-4112-01A-01R-1107-07	738.1655504	1222.714674	1960.880225
TCGA-55-7995-01A-11R-2187-07	70.97406736	2447.239272	2518.213339
TCGA-62-8399-01A-21R-2326-07	83.10303619	713.2386947	796.3417309
TCGA-44-3398-01A-01R-1107-07	1346.801499	2278.974897	3625.776396
TCGA-44-2659-01A-01R-0946-07	768.3275918	1857.276935	2625.604526
TCGA-86-8076-01A-31R-2241-07	301.3323749	2401.104132	2702.436507
TCGA-69-7763-01A-11R-2170-07	780.4084698	1115.583968	1895.992437
TCGA-05-4390-01A-02R-1755-07	244.8904976	694.2228131	939.1133107
TCGA-49-4501-01A-01R-1206-07	575.3976328	1752.136895	2327.534528
TCGA-78-7542-01A-21R-2066-07	-1212.148497	874.1629824	-337.9855144
TCGA-55-A4DF-01A-11R-A24H-07	-323.0287598	1791.213894	1468.185134
TCGA-MP-A4TI-01A-21R-A24X-07	1264.953921	2976.343872	4241.297793
TCGA-55-8301-01A-11R-2287-07	818.6692079	2609.045868	3427.715076
TCGA-44-6147-01A-11R-1755-07	706.453287	1615.667213	2322.1205
TCGA-55-6975-01A-11R-1949-07	944.157813	859.0216843	1803.179497
TCGA-44-3919-01A-02R-1107-07	599.9681956	2169.898815	2769.867011
TCGA-MN-A4N5-01A-11R-A24X-07	-499.6759221	1479.24899	979.5730682
TCGA-55-7227-01A-11R-2039-07	866.3636904	2059.443632	2925.807323
TCGA-49-4494-01A-01R-1206-07	-138.3784216	1446.663945	1308.285524
TCGA-35-4123-01A-01R-1107-07	836.7657881	2488.282847	3325.048635
TCGA-55-7724-01A-11R-2170-07	810.2134574	2025.97762	2836.191077
TCGA-64-1678-01A-01R-0946-07	-832.5422949	23.00600885	-809.536286
TCGA-J2-A4AE-01A-21R-A24H-07	-417.2987719	1645.063963	1227.765191
TCGA-44-3917-01A-01R-A278-07	386.2119374	1372.068432	1758.280369
TCGA-44-7672-01A-11R-2066-07	1139.855098	2516.899561	3656.754659
TCGA-05-4384-01A-01R-1755-07	135.3095319	1319.422862	1454.732394
TCGA-86-A4P8-01A-11R-A24X-07	1074.640371	2966.127677	4040.768048
TCGA-49-4488-01A-01R-1755-07	-230.2785261	1565.128051	1334.849525
TCGA-44-6779-01A-11R-1858-07	742.5750141	2350.24554	3092.820554
TCGA-73-4662-01A-01R-1206-07	220.1195277	1898.282105	2118.401633
TCGA-97-A4M7-01A-11R-A24X-07	495.0827284	2235.908188	2730.990917
TCGA-55-1592-01A-01R-0946-07	91.57475808	1211.988023	1303.562781
TCGA-91-7771-01A-11R-2170-07	794.9218971	2186.958638	2981.880535
TCGA-J2-A4AG-01A-11R-A24H-07	514.4640847	1968.311169	2482.775254
TCGA-S2-AA1A-01A-12R-A39D-07	824.5081874	2457.564113	3282.072301
TCGA-91-6835-01A-11R-1858-07	986.6633961	2856.093238	3842.756634
TCGA-49-AARR-01A-11R-A41B-07	585.9867391	1910.14161	2496.128349
TCGA-97-A4LX-01A-11R-A24X-07	1175.986821	2754.02353	3930.010351
TCGA-49-AARO-01A-12R-A41B-07	756.8844306	2280.533828	3037.418258
TCGA-75-6212-01A-11R-1755-07	261.3185714	1999.314242	2260.632813
TCGA-78-8662-01A-11R-2403-07	-802.7163202	3.913646852	-798.8026733
TCGA-67-6216-01A-11R-1755-07	-146.0791015	1834.266184	1688.187082
TCGA-44-2662-01A-01R-A278-07	763.8682598	1851.1521	2615.02036
TCGA-05-5420-01A-01R-1628-07	764.6636815	2898.77499	3663.438671
TCGA-97-A4M3-01A-11R-A24X-07	67.38116698	430.8215663	498.2027333
TCGA-97-A4M5-01A-11R-A24X-07	627.8478998	1718.75692	2346.60482
TCGA-75-6214-01A-41R-1949-07	-947.3039873	352.3001069	-595.0038804
TCGA-55-1596-01A-01R-0946-07	-560.7287033	735.0775126	174.3488094
TCGA-78-7148-01A-11R-2039-07	-328.0460221	976.7876285	648.7416064
TCGA-MN-A4N1-01A-11R-A24X-07	-543.039325	266.9276181	-276.1117068
TCGA-44-8119-01A-11R-2241-07	988.1021915	1328.878106	2316.980297
TCGA-78-7149-01A-11R-2039-07	-61.91224997	419.2854048	357.3731549
TCGA-05-4389-01A-01R-1206-07	-146.7706344	2006.381582	1859.610947
TCGA-75-7025-01A-12R-1949-07	519.825103	1801.330119	2321.155221
TCGA-62-8402-01A-11R-2326-07	-623.4435648	1857.176541	1233.732976
TCGA-49-4487-01A-21R-1858-07	665.2725137	2268.314359	2933.586873
TCGA-MN-A4N4-01A-12R-A24X-07	660.5531279	1035.522737	1696.075865
TCGA-55-8204-01A-11R-2241-07	59.6189996	1383.836532	1443.455532
TCGA-55-6712-01A-11R-1858-07	470.0505843	2239.842978	2709.893562
TCGA-78-7147-01A-11R-2039-07	-808.2966788	1004.498792	196.2021134
TCGA-55-7907-01A-11R-2170-07	366.0366853	1690.631608	2056.668293
TCGA-78-7535-01A-11R-2066-07	-6.249073003	1661.45192	1655.202847
TCGA-55-8206-01A-11R-2241-07	486.1275698	2313.583985	2799.711554
TCGA-4B-A93V-01A-11R-A39D-07	-785.6890273	994.8567063	209.167679
TCGA-55-6984-01A-11R-1949-07	-753.0211854	935.6558897	182.6347043
TCGA-50-6591-01A-11R-1755-07	-981.5388691	-921.9670873	-1903.505956
TCGA-86-8668-01A-11R-2403-07	831.3090979	1634.119513	2465.428611
TCGA-38-4625-01A-01R-1206-07	76.30622256	1567.065398	1643.37162
TCGA-91-6830-01A-11R-1949-07	826.9894422	1719.544398	2546.53384
TCGA-55-7911-01A-11R-2170-07	-79.9664835	2151.699169	2071.732685
TCGA-50-5072-01A-21R-1858-07	27.93370876	666.5353678	694.4690765
TCGA-55-6979-01A-11R-1949-07	1091.652623	2784.168427	3875.82105
TCGA-78-7154-01A-11R-2039-07	-356.2237924	459.486366	103.2625736
TCGA-38-4626-01A-01R-1206-07	1163.384581	2296.679129	3460.06371
TCGA-55-8097-01A-11R-2241-07	117.1197764	1239.80421	1356.923986
TCGA-05-4403-01A-01R-1206-07	304.7849159	1788.995067	2093.779983
TCGA-44-6777-01A-11R-1858-07	1987.469507	2644.740294	4632.209801
TCGA-38-4629-01A-02R-1206-07	1048.897099	2285.575882	3334.472982
TCGA-55-6543-01A-11R-1755-07	198.9789888	1479.071468	1678.050457
TCGA-97-8177-01A-11R-2287-07	1081.416555	2146.787663	3228.204218
TCGA-38-4630-01A-01R-1206-07	-308.3767479	234.6122816	-73.76446628
TCGA-67-4679-01B-01R-1755-07	594.1106414	1687.877216	2281.987858
TCGA-55-7726-01A-11R-2170-07	1091.340514	1104.573771	2195.914285
TCGA-55-A48Z-01A-12R-A24X-07	660.9137021	1387.294701	2048.208403
TCGA-91-8499-01A-11R-2403-07	-298.3819611	1151.735002	853.3530409
TCGA-44-2668-01A-01R-0946-07	1091.276375	2304.469042	3395.745417
TCGA-78-7537-01A-11R-2066-07	120.0968728	820.4894585	940.5863313
TCGA-78-7163-01A-12R-2066-07	-1691.323789	258.7480362	-1432.575753
TCGA-44-7659-01A-11R-2066-07	-428.9639595	1142.494217	713.5302577
TCGA-05-4415-01A-22R-1858-07	-924.8866944	612.2798768	-312.6068175
TCGA-86-A456-01A-11R-A24H-07	344.4459309	1764.802592	2109.248523
TCGA-67-3770-01A-01R-0946-07	134.9380663	1769.053339	1903.991406
TCGA-95-A4VK-01A-11R-A262-07	-391.7544456	1343.147544	951.3930979
TCGA-44-6775-01C-02R-A277-07	1126.58953	1525.541044	2652.130573
TCGA-93-8067-01A-11R-2287-07	-509.1691772	630.0589366	120.8897594
TCGA-86-8279-01A-11R-2287-07	355.9537863	609.1783237	965.1321099
TCGA-93-A4JO-01A-21R-A24X-07	478.2596782	2422.962472	2901.22215
TCGA-38-4632-01A-01R-1755-07	337.5873241	2011.87007	2349.457394
TCGA-97-8174-01A-11R-2287-07	815.5849768	1634.73385	2450.318827
TCGA-05-4433-01A-22R-1858-07	-134.2774538	2004.638068	1870.360614
TCGA-78-7155-01A-11R-2039-07	-1138.502568	-156.9099799	-1295.412548
TCGA-67-3773-01A-01R-0946-07	664.9006841	2079.256057	2744.156741
TCGA-93-7348-01A-21R-2039-07	585.0140279	1319.503983	1904.518011
TCGA-73-4677-01A-01R-1206-07	-206.1636908	1170.950258	964.7865667
TCGA-44-A4SU-01A-11R-A24X-07	-84.91041214	1145.413284	1060.502872
TCGA-L9-A443-01A-12R-A24H-07	305.5608101	1108.148951	1413.709761
TCGA-91-A4BC-01A-11R-A24H-07	1004.156979	2612.417434	3616.574413
TCGA-73-4668-01A-01R-1206-07	138.3987229	684.4372339	822.8359568
TCGA-73-4659-01A-01R-1206-07	559.0177225	1187.851281	1746.869003
TCGA-55-6985-01A-11R-1949-07	661.6047715	1947.412014	2609.016785
TCGA-55-6642-01A-11R-1858-07	1382.166491	1597.666723	2979.833214
TCGA-86-8673-01A-11R-2403-07	71.34426698	1114.435187	1185.779454
TCGA-86-8669-01A-11R-2403-07	-234.1721263	1360.480327	1126.308201
TCGA-44-2656-01A-02R-0946-07	882.8340687	2630.220254	3513.054323
TCGA-MP-A4SY-01A-21R-A24X-07	610.8422158	944.6345655	1555.476781
TCGA-L4-A4E5-01A-11R-A24X-07	-565.4615169	534.2616202	-31.1998967
TCGA-97-8171-01A-11R-2287-07	-1068.950724	42.19685311	-1026.753871
TCGA-83-5908-01A-21R-2287-07	364.476069	2382.041693	2746.517762
TCGA-95-7562-01A-11R-2241-07	75.02407071	1245.820813	1320.844884
TCGA-75-5126-01A-01R-1755-07	786.0390507	2526.270015	3312.309066
TCGA-97-A4M1-01A-11R-A24X-07	127.4635189	1674.902	1802.365519
TCGA-05-4424-01A-22R-1858-07	661.5265827	1647.558371	2309.084954
TCGA-91-A4BD-01A-11R-A24H-07	-461.2042294	1973.721766	1512.517537
TCGA-91-8497-01A-11R-2403-07	597.6789434	2131.189302	2728.868246
TCGA-49-AARE-01A-11R-A41B-07	-68.05018426	1111.224326	1043.174142
TCGA-75-6205-01A-11R-1755-07	1358.251578	2917.400931	4275.652509
TCGA-73-4676-01A-01R-1755-07	-2.348804894	1027.759872	1025.411068
TCGA-NJ-A55R-01A-11R-A262-07	-346.2279599	331.9520186	-14.27594129
TCGA-49-4514-01A-21R-1858-07	-573.0057719	1328.183093	755.1773215
TCGA-55-8507-01A-11R-2403-07	-179.0420185	815.0696488	636.0276302
TCGA-44-2666-01B-02R-A277-07	-147.81003	160.201836	12.39180596
TCGA-05-4417-01A-22R-1858-07	1421.88847	2129.126957	3551.015427
TCGA-67-3771-01A-01R-0946-07	408.3914505	1655.866004	2064.257455
TCGA-69-7760-01A-11R-2170-07	-534.5875127	45.10653326	-489.4809795
TCGA-75-6211-01A-11R-1755-07	-38.49606589	544.81333	506.3172641
TCGA-93-7347-01A-11R-2187-07	1014.955369	2606.392949	3621.348318
TCGA-71-8520-01A-11R-2403-07	518.048493	843.5356186	1361.584112
TCGA-69-7973-01A-11R-2187-07	-90.33290937	453.0541722	362.7212629
TCGA-55-A4DG-01A-11R-A24H-07	-371.2987744	1430.249578	1058.950803
TCGA-O1-A52J-01A-11R-A262-07	-138.0145905	1759.684088	1621.669498
TCGA-55-6970-01A-11R-1949-07	108.9111572	1711.101776	1820.012933
TCGA-69-8255-01A-11R-2287-07	-800.6208195	1899.06959	1098.448771
TCGA-05-4432-01A-01R-1206-07	-14.27845762	1463.041088	1448.762631
TCGA-MP-A5C7-01A-11R-A262-07	-1013.144595	-73.88801319	-1087.032608
TCGA-35-4122-01A-01R-1107-07	904.9508761	2549.829252	3454.780128
TCGA-44-2668-01B-02R-A277-07	887.1880876	2493.844056	3381.032144
TCGA-73-7498-01A-12R-2187-07	398.686057	1275.09202	1673.778077
TCGA-78-7160-01A-11R-2039-07	730.2879532	2109.771456	2840.059409
TCGA-49-AAQV-01A-11R-A39D-07	-477.0161759	1472.940763	995.924587
TCGA-49-4505-01A-01R-1206-07	626.6002514	2123.439093	2750.039345
TCGA-69-7978-01A-11R-2187-07	1023.365263	2669.1997	3692.564963
TCGA-55-8094-01A-11R-2241-07	-1750.10328	-521.1719067	-2271.275187
TCGA-44-2662-01A-01R-0946-07	886.6527739	2101.273398	2987.926172
TCGA-44-7660-01A-11R-2066-07	-631.3566283	788.9676402	157.6110119
TCGA-86-7953-01A-11R-2187-07	192.2254969	1846.499715	2038.725212
TCGA-97-7552-01A-11R-2039-07	501.5876771	2770.145776	3271.733453
TCGA-97-A4M6-01A-11R-A24X-07	464.0739863	2239.008385	2703.082371
TCGA-55-A491-01A-11R-A24H-07	256.9386822	1656.299481	1913.238163
TCGA-44-6147-01A-11R-A278-07	712.3275567	1271.307941	1983.635497
TCGA-55-8089-01A-11R-2241-07	647.9401119	2906.514517	3554.454628
TCGA-99-8033-01A-11R-2241-07	-161.9167621	1654.69363	1492.776868
TCGA-97-7937-01A-11R-2170-07	-166.8355183	415.1878933	248.352375
TCGA-55-7574-01A-11R-2039-07	1112.29581	2464.983973	3577.279783
TCGA-44-3918-01A-01R-A278-07	1378.243683	2225.951315	3604.194998
TCGA-86-8358-01A-11R-2326-07	-485.1681489	428.4155566	-56.75259228
TCGA-50-5068-01A-01R-1628-07	764.9292484	2481.515725	3246.444974
TCGA-78-7633-01A-11R-2066-07	-443.9378746	137.8476652	-306.0902094
TCGA-49-AAR9-01A-21R-A41B-07	-835.4087407	17.93663034	-817.4721104
TCGA-49-6767-01A-11R-1858-07	-229.5548605	1613.614954	1384.060093
TCGA-55-8208-01A-11R-2241-07	1302.001502	2895.413817	4197.415318
TCGA-55-7816-01A-11R-2170-07	1597.106955	2165.941025	3763.04798
TCGA-62-A46Y-01A-11R-A24H-07	-119.9558941	2031.326138	1911.370244
TCGA-50-5932-01A-11R-1755-07	-502.7769542	486.7392839	-16.03767027
TCGA-05-4395-01A-01R-1206-07	-418.9119058	1319.299078	900.3871722
TCGA-62-A46R-01A-11R-A24H-07	109.0058782	1777.647576	1886.653454
TCGA-62-A471-01A-12R-A24H-07	-1275.74364	352.4830304	-923.2606099
TCGA-78-7146-01A-11R-2039-07	-556.6925472	756.6719408	199.9793936
TCGA-MP-A4TF-01A-11R-A262-07	-1090.663626	766.1584374	-324.5051889
TCGA-MP-A4TE-01A-22R-A466-07	-1085.12921	-220.0973178	-1305.226528
TCGA-55-6980-01A-11R-1949-07	858.2138752	2074.051196	2932.265072
TCGA-44-5645-01A-01R-A278-07	255.2134832	1872.239265	2127.452748
TCGA-55-7284-01B-11R-2241-07	445.9821808	1709.516908	2155.499089
TCGA-49-AAR0-01A-21R-A39D-07	47.37412159	1809.588122	1856.962244
TCGA-95-7039-01A-11R-1949-07	155.6483085	885.574904	1041.223213
TCGA-MP-A4TK-01A-11R-A24X-07	1333.990633	1990.707874	3324.698507
TCGA-44-6775-01A-11R-1858-07	1466.439977	1919.267394	3385.707371
TCGA-80-5608-01A-31R-1949-07	-642.2103859	911.9684868	269.7581009
TCGA-55-7914-01A-11R-2170-07	-15.64228001	1320.929013	1305.286733
TCGA-55-7283-01A-11R-2039-07	-113.0488936	1364.292216	1251.243323
TCGA-50-6673-01A-11R-1949-07	401.169318	1110.92565	1512.094968
TCGA-78-7220-01A-11R-2039-07	-679.9222182	89.73063592	-590.1915823
TCGA-44-2662-01B-02R-A277-07	1286.223466	1691.820051	2978.043517
TCGA-49-4486-01A-01R-1206-07	-1261.525448	213.6206455	-1047.904802
TCGA-50-5045-01A-01R-1628-07	1513.538147	2695.865381	4209.403528
TCGA-55-A492-01A-11R-A24H-07	-525.8647915	728.434332	202.5695405
TCGA-64-1677-01A-01R-0946-07	-605.2441792	1465.7948	860.5506204
TCGA-55-8615-01A-11R-2403-07	-623.9949844	268.5716536	-355.4233308
TCGA-49-AARQ-01A-11R-A41B-07	-913.9715614	1237.856981	323.8854197
TCGA-95-8494-01A-11R-2326-07	-343.8030667	1359.670054	1015.866987
TCGA-50-7109-01A-11R-2039-07	210.6124396	1339.236226	1549.848665
TCGA-L9-A50W-01A-12R-A39D-07	-272.5114513	1235.687364	963.1759128
TCGA-05-4430-01A-02R-1206-07	1212.978131	1852.923599	3065.901731
TCGA-86-7701-01A-11R-2170-07	654.2648345	2105.042911	2759.307746
TCGA-64-5775-01A-01R-1628-07	8.821041523	884.5698123	893.3908538
TCGA-L9-A444-01A-21R-A24H-07	683.0070264	2710.533841	3393.540867
TCGA-55-A57B-01A-12R-A39D-07	389.9432282	1498.316344	1888.259573
TCGA-86-6562-01A-11R-1755-07	854.0454635	1106.408668	1960.454131
TCGA-62-8397-01A-11R-2326-07	-55.98939513	1395.490359	1339.500964
TCGA-75-7031-01A-11R-1949-07	-414.3673782	1463.153893	1048.786515
TCGA-86-8672-01A-21R-2403-07	574.0727507	1908.002457	2482.075208
TCGA-91-6848-01A-11R-1949-07	1057.078701	2092.952814	3150.031515
TCGA-55-7815-01A-11R-2170-07	1011.18331	1737.490706	2748.674016
TCGA-78-7150-01A-21R-2039-07	78.73475678	136.9732319	215.7079887
TCGA-62-8394-01A-11R-2326-07	-277.6366379	972.9181099	695.281472
TCGA-55-8621-01A-11R-2403-07	1114.585183	2592.645409	3707.230591
TCGA-44-7671-01A-11R-2066-07	186.7280092	290.8454141	477.5734233
TCGA-NJ-A4YQ-01A-11R-A262-07	66.35646105	2489.765828	2556.122289
TCGA-55-7725-01A-11R-2170-07	-124.0338087	2078.407858	1954.374049
TCGA-L9-A5IP-01A-21R-A39D-07	-593.0913661	1015.871911	422.7805454
TCGA-44-A47G-01A-21R-A24H-07	921.430834	2607.973212	3529.404046
TCGA-62-8398-01A-11R-2326-07	-104.8696965	1271.978308	1167.108611
TCGA-50-6593-01A-11R-1755-07	906.005056	1577.169944	2483.175
TCGA-86-8671-01A-11R-2403-07	1463.175656	3210.369627	4673.545284
TCGA-86-6851-01A-11R-1949-07	359.6120186	2733.37362	3092.985639
TCGA-50-5941-01A-11R-1755-07	722.9551888	2588.975898	3311.931087
TCGA-NJ-A4YF-01A-12R-A262-07	-674.0554891	420.6529341	-253.402555
TCGA-55-8505-01A-11R-2403-07	256.458107	266.1349239	522.5930308
TCGA-86-8280-01A-11R-2287-07	803.7439363	2165.409889	2969.153825
TCGA-49-4507-01A-01R-1206-07	-149.8481431	1971.141904	1821.293761
TCGA-38-4627-01A-01R-1206-07	2086.595155	1965.08266	4051.677815
TCGA-78-7153-01A-11R-2039-07	-567.0116526	588.8076872	21.79603467
TCGA-97-7553-01A-21R-2039-07	951.0396151	2845.137943	3796.177558
TCGA-49-6745-01A-11R-1858-07	802.4260172	2046.345682	2848.771699
TCGA-MP-A4SW-01A-21R-A24X-07	103.1757674	1820.10322	1923.278987
TCGA-55-8506-01A-11R-2403-07	83.44644865	1295.724352	1379.170801
TCGA-55-6982-01A-11R-1949-07	974.9528843	1587.755781	2562.708665
TCGA-J2-8194-01A-11R-2241-07	310.763964	1194.914724	1505.678688
TCGA-50-6597-01A-11R-1858-07	-230.3360059	1692.908825	1462.572819
TCGA-NJ-A4YP-01A-11R-A262-07	848.3637629	1221.903996	2070.267759
TCGA-97-7938-01A-11R-2170-07	119.5197986	916.6691192	1036.188918
TCGA-55-8512-01A-11R-2403-07	-440.606507	822.4273429	381.8208359
TCGA-05-5428-01A-01R-1628-07	363.6238551	1322.475905	1686.09976
TCGA-73-4658-01A-01R-1755-07	1436.902657	2323.216452	3760.119109
TCGA-55-8511-01A-11R-2403-07	688.9065417	1911.047113	2599.953654
TCGA-78-7540-01A-11R-2066-07	-684.0982245	953.9354072	269.8371827
TCGA-05-5423-01A-01R-1628-07	333.3024468	2241.356345	2574.658792
TCGA-93-A4JP-01A-11R-A24X-07	514.3866051	1646.345354	2160.731959
TCGA-75-7027-01A-11R-1949-07	412.7467807	485.2234187	897.9701994
TCGA-44-2655-01A-01R-0946-07	-119.952127	1446.004835	1326.052708
TCGA-MP-A4TA-01A-21R-A24X-07	-272.6467718	1197.095247	924.4484749
TCGA-05-4405-01A-21R-1858-07	948.1568168	1301.714186	2249.871003
TCGA-91-6836-01A-21R-1858-07	-826.8685003	563.4860042	-263.382496
TCGA-55-8510-01A-11R-2403-07	739.4021167	2316.641338	3056.043455
TCGA-97-8175-01A-11R-2287-07	-110.5656333	1666.779247	1556.213614
TCGA-73-4666-01A-01R-1206-07	103.0516321	2277.569437	2380.621069
TCGA-MP-A4TH-01A-31R-A262-07	214.8772959	2263.913708	2478.791004
TCGA-95-A4VN-01A-11R-A262-07	313.443645	2257.01405	2570.457695
TCGA-44-4112-01B-06R-A277-07	956.4176174	1157.458671	2113.876289
TCGA-50-5942-01A-21R-1755-07	148.6872648	1067.484515	1216.17178
TCGA-05-4250-01A-01R-1107-07	472.074938	1768.850008	2240.924946
TCGA-86-8075-01A-11R-2241-07	1218.476494	1380.986605	2599.463098
TCGA-05-4398-01A-01R-1206-07	515.5158653	1981.947168	2497.463033
TCGA-62-A46P-01A-11R-A24H-07	-423.2691225	577.8978434	154.6287208
TCGA-97-7547-01A-11R-2039-07	203.876324	1161.700832	1365.577156
TCGA-55-7576-01A-11R-2066-07	357.2271676	1390.099068	1747.326236
TCGA-55-7910-01A-11R-2170-07	-404.9303065	549.0569532	144.1266467
TCGA-44-5644-01A-21R-2039-07	-1078.572239	-99.32971301	-1177.901952
TCGA-50-5066-01A-01R-1628-07	1081.917082	2508.798413	3590.715494
TCGA-05-4427-01A-21R-1858-07	212.052604	1346.914571	1558.967175
TCGA-05-4402-01A-01R-1206-07	404.50903	1403.226763	1807.735793
TCGA-49-4490-01A-21R-1858-07	242.177021	1012.833272	1255.010293
TCGA-78-7539-01A-11R-2066-07	-91.55415608	2080.714127	1989.159971
TCGA-44-5645-01A-01R-1628-07	363.2097128	2190.847178	2554.05689
TCGA-64-5815-01A-01R-1628-07	1547.95791	1924.643859	3472.601769
TCGA-50-5044-01A-21R-1858-07	313.359446	1573.133968	1886.493414
TCGA-44-A47B-01A-11R-A24H-07	-119.8263433	1351.039786	1231.213443
TCGA-62-A46O-01A-11R-A24H-07	-1550.045713	-752.5091379	-2302.554851
TCGA-44-2666-01A-01R-0946-07	-511.5141493	684.5420584	173.0279091
TCGA-44-2656-01B-06R-A277-07	1000.494001	2082.350732	3082.844733
TCGA-53-7813-01A-11R-2170-07	-836.4187628	931.618103	95.19934023
TCGA-50-5933-01A-11R-1755-07	1486.369944	1876.783809	3363.153753
TCGA-55-6968-01A-11R-1949-07	-9.06758549	1649.428676	1640.36109
TCGA-44-3396-01A-01R-1206-07	1245.839977	2361.674893	3607.51487
TCGA-95-7043-01A-11R-1949-07	-490.7448348	-100.0905249	-590.8353598
TCGA-50-5946-01A-11R-1755-07	-984.0517586	-93.71978028	-1077.771539
TCGA-50-8457-01A-11R-2326-07	799.3094154	2235.171345	3034.480761
TCGA-97-7554-01A-11R-2039-07	1124.50463	1396.789013	2521.293643
TCGA-50-5931-01A-11R-1755-07	-486.4778878	-208.33748	-694.8153678
TCGA-80-5607-01A-31R-1949-07	-82.03575192	1743.065188	1661.029436
TCGA-69-A59K-01A-11R-A262-07	-209.3967612	1348.602887	1139.206126
TCGA-99-8025-01A-11R-2241-07	143.0012844	694.3156483	837.3169326
TCGA-44-5645-01B-04R-A277-07	626.4041571	1521.013117	2147.417274
TCGA-53-7626-01A-12R-2066-07	814.6902597	2521.358984	3336.049243
TCGA-05-4425-01A-01R-1755-07	611.3467505	2063.793779	2675.14053
TCGA-78-7159-01A-11R-2039-07	62.67949771	783.9341261	846.6136239
TCGA-44-3918-01A-01R-1107-07	1229.183831	2666.635937	3895.819768
TCGA-75-6207-01A-11R-1755-07	-478.5163442	734.2059207	255.6895765
TCGA-99-AA5R-01A-11R-A39D-07	1041.275027	2784.51841	3825.793437
TCGA-05-4382-01A-01R-1206-07	1294.100137	2075.098085	3369.198222
TCGA-73-7499-01A-11R-2187-07	209.7384729	2147.133157	2356.87163
TCGA-91-6849-01A-11R-1949-07	156.3283481	1786.979233	1943.307581
TCGA-44-6776-01A-11R-1858-07	-647.6472345	224.7444554	-422.902779
TCGA-91-8496-01A-11R-2403-07	229.1695158	2188.113443	2417.282959
TCGA-38-4631-01A-01R-1755-07	-521.7371054	915.1323798	393.3952744
TCGA-L9-A743-01A-43R-A39D-07	745.8393053	2485.567001	3231.406306
TCGA-86-7713-01A-11R-2066-07	-957.4649662	-28.67855234	-986.1435186
TCGA-44-6147-01B-06R-A277-07	1275.830369	1689.031929	2964.862298
TCGA-49-AAR4-01A-12R-A41B-07	113.4996927	2382.119345	2495.619038
TCGA-95-7947-01A-11R-2187-07	-685.866457	1213.757453	527.8909959
TCGA-67-6215-01A-11R-1755-07	-640.4348961	1147.792173	507.3572767
TCGA-86-7711-01A-11R-2066-07	695.1388164	1681.129924	2376.26874
TCGA-44-7661-01A-11R-2066-07	975.6305149	2159.513428	3135.143943
TCGA-44-7662-01A-11R-2066-07	1253.480595	1625.378862	2878.859458
TCGA-55-A48X-01A-11R-A24H-07	234.0534111	2055.242234	2289.295645
TCGA-55-7570-01A-11R-2039-07	-723.8578447	-156.8111051	-880.6689498
