# Supplementary material for: Subtype Classification, Immune Infiltration, and Prognosis Analysis of Lung Adenocarcinoma Based on Pyroptosis-Related Genes
Source: Biomed Res Int. 2022 Oct 12;2022:1371315. doi: 10.1155/2022/1371315 (PMC9581708; doi:10.1155/2022/1371315)
Supplement: Supplementary Materials — Figure S1: when K = 2, the cluster has good stability (K = 1 − 9). Figure S2: through PCA verification, cluster1/cluster2 can be well-divided into two categories. Figure S3: relationship between different subtypes of LUAD and immune cell infiltration. Figure S4: Lasso Regression analysis for TCGA Training cohort. Figure S5: further validation is performed in the validation group. Figure S6: differences in survival between high and low risk based on GEO database. Table S1: expression of pyroptosis related genes in LUAD. Table S2: ESTIMATE Score, Immune Score, and Stromal Score of patients with LUAD. Table S3: the proportion of 22 immune cell types in LUAD. Table S4: RiskScore. Table S5: differential expression of pyroptosis related genes in LUAD and normal samples. [file 1371315.f1.zip › Table.S3.txt]

Mixture	B cells naive	B cells memory	Plasma cells	T cells CD8	T cells CD4 naive	T cells CD4 memory resting	T cells CD4 memory activated	T cells follicular helper	T cells regulatory (Tregs)	T cells gamma delta	NK cells resting	NK cells activated	Monocytes	Macrophages M0	Macrophages M1	Macrophages M2	Dendritic cells resting	Dendritic cells activated	Mast cells resting	Mast cells activated	Eosinophils	Neutrophils	P-value	Correlation	RMSE
TCGA-55-6970-11A-01R-1949-07	0.067879231	0	0.008299408	0.076508369	0	0.314018823	0.016874972	0.001413097	0	0	0.027784411	0	0.049254532	0.122619306	0.099227845	0.108839161	0.001701105	0.016956003	0.062425166	0	0	0.026198572	0.009	0.284916587	0.967033574
TCGA-55-6975-11A-01R-1949-07	0.143276117	0	0.048085376	0.056985123	0	0.197764275	0.005800434	0	0	0	0.000261635	0.020409892	0.052947079	0.099164187	0.003975134	0.124168623	0	0.03254077	0.138832321	0	0.029812603	0.04597643	0.006	0.325003686	0.947002481
TCGA-55-6971-11A-01R-1949-07	0.035304469	0	0.005024554	0.081444311	0	0.187469258	0	0	0	0	0.045959412	0	0.043652946	0.203394244	0.031414492	0.181449634	0.007459535	0.017715626	0.104312639	0	0.036566235	0.018832647	0.015	0.24578404	0.982222323
TCGA-49-6743-11A-01R-1858-07	0.077057183	0	0.009147142	0.084610227	0	0.157937914	0.00318603	0.011837304	0	0	0	0.030463061	0.033703719	0.154120138	0.017804374	0.181006853	0.002789854	0.016654576	0.156690787	0	0.048894099	0.014096739	0.006	0.333714487	0.943842136
TCGA-50-6595-11A-01R-1858-07	0.024962272	0	0.002688854	0.091646163	0	0.329428601	0.004281054	0	0	0	0.079552264	0	0.028059978	0.09903568	0.067669138	0.175502051	0.016179387	0	0.063954774	0	0.013776163	0.003263621	0.007	0.314050722	0.955489956
TCGA-55-6978-11A-01R-1949-07	0.022357937	0	0.001680436	0.054984689	0	0.211342428	0	0	0	0	0.133245589	0.005222798	0.08171317	0.138655326	0.037558126	0.158457112	0.003863277	0.034467814	0.087255689	0	0.009939611	0.019255999	0.009	0.292089115	0.962456737
TCGA-44-6777-11A-01R-1858-07	0.023991325	0.005167574	0.036815242	0.115817864	0	0.167866492	0	3.98E-05	0	0	0.014488131	0.017851841	0.059011843	0.169586683	0.035762987	0.204600446	0.010627427	0.027323336	0.084218731	0	0	0.026830302	0.02	0.225856215	0.98936562
TCGA-44-3398-11B-01R-1758-07	0.003105875	0	0	0.079233871	0	0.193970472	0	0	0	0	0.088891774	0.03196622	0.061925805	0.182520274	0.034019287	0.096773672	0.023081277	0.052441159	0.126147329	0	0	0.025922984	0.007	0.305993248	0.957454251
TCGA-91-6829-11A-01R-1858-07	0.032033799	0	0.007913874	0.078350361	0	0.03815918	0	0.015041021	0.02271797	0	0	0.035638774	0.040332677	0.414429927	0.009881417	0.107721867	0.068074797	0.002121016	0.092990643	0	0.008119227	0.026473449	0.003	0.396383702	0.923766925
TCGA-44-2665-11A-01R-1758-07	0.076210938	0	0.002170854	0.053887069	0	0.083297033	0	0.002641239	0.014203975	0	0.021188654	0.026739903	0.089498158	0.120585804	0.021028618	0.303222412	0.009418266	0	0.126440997	0	0.001127211	0.048338869	0.015	0.246872157	0.982449004
TCGA-38-4626-11A-01R-1758-07	0.025031228	0	0.001785098	0.039248847	0	0.112502874	0	0.001696831	0	0	0.003593584	0.029280636	0.04902441	0.357106506	0	0.267192059	0.003208332	0.042492856	0	0.049804139	0	0.0180326	0.004	0.382268044	0.934602899
TCGA-44-3396-11A-01R-1758-07	0.045200609	0	0.001844126	0.097839873	0	0.255130349	0.009268335	0	0	0	0.024141848	0	0.087502743	0.113544553	0.057241295	0.199424278	0.012442016	0.010682509	0.059623395	0	0	0.02611407	0.006	0.324893356	0.948476885
TCGA-49-6744-11A-01R-1858-07	0.046514352	0	0.010474292	0.079519598	0	0.144133609	0.003238497	0	0	0	0.036258057	0	0.009244144	0.213613945	0.000529315	0.232355546	0.004049336	0.04304765	0.14459801	0	0.025864933	0.006558716	0.007	0.311766659	0.95566102
TCGA-55-6980-11A-01R-1949-07	0.102950388	0	0.032085274	0.097731523	0	0.259211164	0.023923104	0	0	0	0.022376056	0.020117515	0.020999009	0.079151194	0.05053711	0.119855332	0.020133583	0.000104767	0.13490437	0	0	0.015919611	0.01	0.278067288	0.966932265
TCGA-50-5939-11A-01R-1628-07	0.031390237	0.011316828	0	0.056709525	0	0.198505854	0	0	0	0	0.03644505	0	0.105049648	0.181326156	0.014499447	0.203597261	0.005415989	0	0.053463703	0	0.062573586	0.039706716	0.035	0.184268151	1.009257796
TCGA-55-6968-11A-01R-1949-07	0.052995334	0.042048769	0.017559904	0.083887477	0	0.044456643	0	0.046525857	0.005614103	0	0	0.059117711	0.082648934	0.292852537	0.015756561	0.113978509	0.016623577	0.002378301	0.103434754	0	0.008857156	0.011263873	0.006	0.318683409	0.953569877
TCGA-55-6985-11A-01R-1949-07	0.072916577	0	0.009152498	0.082890693	0	0.173181417	0.019732388	0	0	0	0.012601439	0.004603427	0.04390388	0.301830856	0.007385787	0.153998087	0.020613291	0.02096115	0.050258644	0.000572306	0.018255139	0.007142419	0.008	0.295031334	0.96647312
TCGA-44-2661-11A-01R-1758-07	0.077638034	0	0.008053574	0.069850691	0	0.192039137	0.001833764	0.002335837	0.006183247	0	0	0.013584681	0.015691324	0.158232616	0.044416214	0.230848968	0.050307216	0	0.112049648	0	0	0.016935048	0.004	0.381087424	0.924230915
TCGA-55-6982-11A-01R-1949-07	0.044985809	0	0.004540333	0.186920982	0	0.214605219	0.002541243	0	0	0	0.010854877	0.014042202	0.048316297	0.122551481	0.094729686	0.138405943	0.016560185	0.013620797	0.084756568	0	0	0.00256838	0.006	0.340608186	0.942998662
TCGA-50-5933-11A-01R-1755-07	0.083351027	0	0.015625642	0.084704331	0	0.116937993	0.007044616	0	0	0	0.06354348	0	0.092013265	0.10842973	0.017991206	0.11932979	0	0.104333877	0.059257766	0	0	0.127437277	0.015	0.248575034	0.980154604
TCGA-50-5932-11A-01R-1755-07	0.016392062	0	0.009008936	0.05904542	0	0.192194805	0	0	0	0	0.064219439	0	0.048598975	0.074961106	0.000205443	0.303062765	0	0.048350751	0.135123878	0	0.042537532	0.006298889	0.015	0.251367901	0.977958868
TCGA-55-6981-11A-01R-1949-07	0.010869972	0	0	0.032285018	0	0.134000509	0	0.000643352	0	0	0.005674641	0.022462178	0.032921994	0.234275457	0.035603367	0.312561283	0.031974974	0	0.10070707	0	0.029403433	0.016616751	0.016	0.239742457	0.995284444
TCGA-44-2657-11A-01R-1758-07	0.19869352	0	0.05194074	0.147476818	0	0.089665919	0.016569336	0.057330539	0.029844596	0	0	0.040217162	0.017223218	0.061842036	0.019228728	0.111590753	0.043272567	0.024358091	0.071132407	0	0	0.019613571	0.005	0.360842094	0.933567184
TCGA-55-6972-11A-01R-1949-07	0.080920789	0	0.029280987	0.191939757	0	0.194903743	0	0	0	0	0.094637929	0.032811736	0.043630206	0.070766811	0.022192025	0.151805861	0.002918215	0.016056149	0.056157774	0	0	0.011978018	0.012	0.274569438	0.974282599
TCGA-50-5931-11A-01R-1858-07	0.004869924	0.013859217	0.000176867	0.075558454	0	0.181846312	0	0	0	0	0	0.079198414	0.008707834	0.224266361	0.004347351	0.22284134	0	0.084672366	0	0.096327477	0	0.003328083	0.02	0.225581751	1.003064148
TCGA-44-6776-11A-01R-1858-07	0.007180642	0	0	0.074889754	0	0.211711266	0	0	0	0	0.066736107	0.030296827	0.025408962	0.155616405	0.015337048	0.17832113	0.000953072	0.123633599	0.065133902	0	0.044781287	0	0.041	0.166590544	1.017148504
TCGA-91-6836-11A-01R-1858-07	0.018292021	0	0.002646908	0.132373229	0	0.153774798	0.020273556	0	0	0	0.047580953	0	0.025778398	0.227851717	0.005883823	0.24741771	0.009178519	0.020249239	0.048571883	0	0.013803243	0.026324002	0.006	0.349381262	0.941126714
TCGA-44-6145-11A-01R-1858-07	0.034400107	0	0.016703075	0.075301712	0	0.234007401	0.015443906	0	0	0	0.036091902	0.005416093	0.06201122	0.191620984	0.008764126	0.138568779	0	0.050951026	0.079908044	0	0.011360789	0.039450836	0.041	0.165482835	1.013924491
TCGA-49-6745-11A-01R-1858-07	0.004977504	0	0.000595671	0.054598683	0	0.213709001	0.0049082	0.001225916	0	0	0.057892043	0.022502546	0.044005095	0.100809971	0.072055657	0.198899248	0.075152625	0	0.117832494	0	0.012389352	0.018445993	0.003	0.421067117	0.906697843
TCGA-44-2655-11A-01R-1758-07	0.065179888	0	0	0.052119445	0	0.234267417	0.005259201	0	0	0	0.005865855	0.012305287	0.032940652	0.168048775	0.018971702	0.181352935	0.014448144	0.026755395	0.139729001	0	0.042556981	0.000199324	0.023	0.214003554	0.993157146
TCGA-49-6761-11A-01R-1949-07	0.033244129	0	0.002603241	0.078651442	0	0.138245119	0	0	0	0	0.097571603	0.033015428	0.030395678	0.27287859	0.012326877	0.094378749	0.031892823	0.062521225	0.105923563	0	0.00114558	0.005205953	0.005	0.351725651	0.939066188
TCGA-55-6979-11A-01R-1949-07	0.066312903	0	0.011961911	0.063867649	0	0.201221948	0.001014315	0.040420545	0	0	0	0.019493303	0.001915616	0.251590094	0.074439098	0.181075681	0.013152805	0	0.029692405	0	0.010102459	0.033739268	0.015	0.256111109	0.983719406
TCGA-38-4625-11A-01R-1758-07	0.037159767	0	0.004719776	0.04653831	0	0.108468448	0	0	0	0	0.004470556	0.009980739	0.096973485	0.30299851	0	0.191274684	0	0.054974689	0.087604932	0	0.021376415	0.033459689	0.006	0.349979773	0.943115085
TCGA-91-6835-11A-01R-1858-07	0.061220164	0	0.000297732	0.099992422	0	0.158542076	0.002577648	0.043632982	0	0	0	0.002915672	0.019819815	0.044229302	0.140857182	0.22388974	0.052170895	0.003741163	0.142093872	0	0	0.004019334	0.009	0.283097361	0.967042669
TCGA-49-4490-11A-01R-1858-07	0.043885547	0	0.003729343	0.12107801	0	0.238762248	0.011329886	0	0	0.004088844	0.079956509	0	0.003035765	0.058279882	0.019484877	0.184726163	0.076559433	0.04243814	0.089563852	0	0.002461859	0.020619641	0.006	0.342077276	0.940714637
TCGA-38-4632-11A-01R-1755-07	0.039873426	0	0.022829898	0.09728506	0	0.109558687	0.069228379	0	0	0	0.043709736	0	0.040678449	0.103316662	0.045024851	0.227262322	0.017512442	0.019845613	0.070496309	0	0.053617242	0.039760924	0.005	0.358637127	0.932957112
TCGA-55-6969-11A-01R-1949-07	0.052639203	0.078651471	0	0.084939409	0	0.148094536	0	0.001720612	0	0	0.052858493	0	0.052192107	0.196563387	0.017734186	0.197056442	0	0.021754057	0.074977676	0	0.000938502	0.019879918	0.016	0.240420242	0.984192156
TCGA-44-5645-11A-01R-1628-07	0.096250366	0	0.011962739	0.136648488	0	0.189599735	0	0	0	0	0.039868901	0.042702878	0.04442815	0.12350067	0.014101631	0.146334274	0.003015152	0.005840234	0.121679336	0	0	0.024067445	0.005	0.354671624	0.935585722
TCGA-91-6831-11A-02R-1858-07	0.0265664	0	0	0.098938425	0	0.23038215	0.024254016	0.013365465	0	0	0.019790685	0	0.054125208	0.166746103	0.036514095	0.127805162	0.002345958	0.054503472	0.055781813	0.00482918	0.029666547	0.054385321	0.016	0.239028788	0.985104838
TCGA-44-6778-11A-01R-1858-07	0.039630421	0	0.003343178	0.057168017	0	0.276348397	0	0.011578851	0	0	0	0.017723455	0.08453886	0.094341946	0.068374842	0.095425417	0.010192822	0.012403033	0	0.122728638	0.010060974	0.096141149	0.022	0.216454153	0.99833092
TCGA-91-6849-11A-01R-1949-07	0.112888804	0	0.034549886	0.035869916	0	0.252757541	0	0	0	0	0.079123537	0.048020102	0.052700737	0.098257731	0.039986311	0.09400608	0.005389156	0.027524739	0.09259914	0	0	0.026326321	0.024	0.206438068	0.99648388
TCGA-38-4627-11A-01R-1758-07	0.041194621	0	0.008349692	0.074414629	0	0.218456457	0	0	0	0.022070753	0.017609018	0.002222633	0.112064778	0.1220206	0.02486765	0.184807118	0.011549954	0.044881668	0.107597152	0	0	0.007893276	0.003	0.398610088	0.916656127
TCGA-91-6828-11A-01R-1858-07	0.006072857	0	0.002089951	0.065516777	0	0.253264394	0.013659053	0	0	0	0.08558895	0	0.073416009	0.151007249	0.021897342	0.126691029	0	0.049581878	0.053687022	0	0	0.097527488	0.039	0.176888581	1.013675693
TCGA-44-6147-11A-01R-1858-07	0.076655847	0	0.029110639	0.03952644	0	0.156678451	0.013212076	0	0	0	0.075736814	0	0.050731791	0.207029302	0.011212271	0.105824577	0	0.052440684	0.042227444	0	0.020650792	0.118962873	0.015	0.249152434	0.982155325
TCGA-44-2662-11A-01R-1758-07	0.07745949	0	0.008598302	0.075142643	0	0.234928228	0	0	0	0	0.034467843	0.036988058	0.12490662	0	0.021925618	0.174881954	0	0.048755614	0.039030261	0.027143981	0	0.095771387	0.087	0.110607197	1.036069525
TCGA-55-6984-11A-01R-1949-07	0	0	0	0.054732133	0	0.134065775	0	0.009224149	0	0	0	0.02157416	0.027142813	0.138067108	0.015163578	0.33529877	0.036277445	0.050786096	0.107163681	0	0.064480802	0.006023492	0.014	0.265141021	0.977366092
TCGA-50-5930-11A-01R-1755-07	0.133338445	0	0.025172227	0.147240598	0	0.087145351	0	0	0.021205771	0	0.039530462	0.013778526	0.102351828	0.102326193	0.006782683	0.156893968	0.012706731	0.014735352	0.102187484	0	0.016777852	0.017826528	0.009	0.285532872	0.962861768
TCGA-44-2668-11A-01R-1758-07	0.08061082	0	0.006820235	0.110865389	0	0.080438721	0.016304516	0	0	0	0.015457793	0	0.094334057	0.213463482	0.004220348	0.237122544	0.01478794	0.006331047	0.059071681	0	0	0.060171426	0.007	0.310173644	0.958170457
TCGA-91-6847-11A-01R-1949-07	0.07096537	0	0.018420128	0.046531953	0	0.138024708	0	0.008300003	0	0	0.024554621	0.010862702	0.041135094	0.277909557	0	0.220635703	0	0.030195664	0.067202133	0	0	0.045262363	0.035	0.185208725	1.016650109
TCGA-73-4676-11A-01R-1755-07	0.027080407	0	0.000904107	0.149228322	0	0.15164471	0.00622922	0	0	0	0.043404098	0.014061571	0.073442539	0.217874768	0	0.135334382	0.05878839	0.067392578	0.043459833	0	0.005097715	0.006057359	0.006	0.334921585	0.945818024
TCGA-50-5935-11A-01R-1858-07	0.026887172	0	0.001718664	0.053352434	0	0.201293525	0	0	0	0	0.062735859	0.000957425	0.037685283	0.173617535	0.082156882	0.204174372	0.029571989	0	0.11866213	0	0.00165004	0.00553669	0.014	0.261840023	0.975888871
TCGA-49-4512-11A-01R-1858-07	0.041043075	0	0.044113386	0.042074622	0	0.188291892	0.004265312	0	0	0	0	0.043369977	0.007705012	0.063319105	0.078023316	0.210082239	0.121902961	0	0.122453195	0	0.013847289	0.01950862	0.006	0.335776146	0.942179362
TCGA-55-6986-11A-01R-1949-07	0.046220639	0	0.000738362	0.11871142	0	0.212099458	0.004841205	0.001296844	0	0	0.016133375	0.006036243	0.016738682	0.125962759	0.039826729	0.235979299	0.011926096	0.010264259	0.056147974	0	0.060617125	0.036459531	0.034	0.185492556	1.006742589
TCGA-44-6144-11A-01R-1755-07	0.022786818	0	0.001463026	0.06707197	0	0.232623806	0	0	0	0	0.034094397	0	0.027358223	0.208786072	0.044090189	0.206597294	0.071431922	0.020153849	0.047158698	0	0.006653952	0.009729783	0.005	0.359689505	0.935110017
TCGA-50-5930-01A-11R-1755-07	0.122888455	0	0.223923585	0.152270706	0	0.045619838	0.064794133	0.019216949	0.000298885	0	0	0	0	0.186248086	0.060740128	0.107680146	0.001468359	0	0.013251279	0	0	0.001599451	0.002	0.481885937	0.875926793
TCGA-75-5125-01A-01R-1755-07	0.003334521	0	0.015878806	0.12156655	0	0.157475775	0.061725033	0.049404302	0.011843801	0	0.034030323	0	0.024679843	0.013339082	0.134139221	0.154575903	0.114109846	0.040476247	0.052806329	0	0	0.010614418	0.042	0.157184324	1.020676094
TCGA-L9-A7SV-01A-11R-A39D-07	0.105720925	0	0.080318665	0.107986556	0	0.234379887	0.014068986	0.09649514	0	0	0	0.013172453	0.000994762	0.019265466	0.091460467	0.16933325	0.02783014	0	0.022547238	0	0.016426066	0	0.015	0.253827411	0.984080619
TCGA-50-5051-01A-21R-1858-07	0.123253909	0	0.20223499	0.090055521	0	0.10496036	0.017417089	0.035544867	0.03403546	0	0	0.017440293	0.000855575	0.137454221	0	0.064432272	0.078381748	0.067914125	0.025855923	0	0	0.000163646	0.002	0.457770868	0.888580909
TCGA-55-8092-01A-11R-2241-07	0.016746549	0.050627764	0.141762263	0.262059768	0	0.036702857	0.118197929	0.049180419	0	0	0.00422996	0.011740085	0	0.055975193	0.109797176	0.09115014	0.00444509	0	0.042564514	0	0	0.004820292	0.006	0.315444438	0.958325669
TCGA-97-A4M2-01A-12R-A24X-07	0.09427794	0	0.059716544	0.118337579	0	0.122619161	0.018802682	0.04872057	0	0	0.036957055	0.003653703	0.027447841	0.154622031	0.03690417	0.139396264	0.03718861	0.013579298	0.081429347	0	0	0.006347208	0.005	0.353501256	0.935433642
TCGA-49-6743-01A-11R-1858-07	0.161797965	0	0.12516703	0.072535412	0	0.181340025	0.010008266	0.020320819	0.010513703	0	0	0.005312311	0.00700627	0.188155705	0.081186605	0.110767986	0	0	0.018249974	0	0	0.007637929	0.003	0.444196614	0.895279928
TCGA-49-4506-01A-01R-1206-07	0.032164304	0.002905917	0.019879521	0.33125256	0	0.055550332	0.091612965	0.045440974	0.012535922	0	0	0.036783156	0.003421979	0.067183976	0.081643012	0.122263331	0.085073395	0.000484101	0.004506025	0	0	0.00729853	0.042	0.160538018	1.028770849
TCGA-55-6972-01A-11R-1949-07	0.083684411	0	0.135812525	0.213977459	0	0.122287776	0	0.042021755	0	0	0.023844679	0.04089147	0.015508609	0.010127589	0.037466226	0.157552976	0.010365676	0.050819688	0.042190261	0	0.013448901	0	0.042	0.158746874	1.027631531
TCGA-75-7030-01A-11R-1949-07	0.193794656	0	0.178154732	0.118288843	0	0.219491998	0.005092868	0	0	0	0	0.014947544	0	0.066108264	0.040932381	0.080238444	0.04003708	0.008522836	0.034390354	0	0	0	0.002	0.458839433	0.888905757
TCGA-75-5122-01A-01R-1755-07	0.013243978	0	0.004767572	0.305909942	0	0.094952485	0.039627645	0.024865216	0.001527135	0	0	0	0.028365768	0	0.050953098	0.268503158	0.114742839	0	0	0.036666084	0.013454604	0.002420477	0.003	0.402435289	0.91508108
TCGA-50-8460-01A-11R-2326-07	0.009309955	0.015504461	0.182602276	0.084181685	0	0.150950553	0.008020064	0.030386418	0.052123039	0	0	0.024433915	0.078955591	0.02336236	0	0.057902188	0.106111736	0.072714462	0.103441293	0	0	0	0.006	0.315902675	0.953088199
TCGA-05-4397-01A-01R-1206-07	0.094796343	0	0.045769898	0.052422664	0	0.064967876	0.033474457	0.02305448	0.026820447	0	0.016915248	0	0.00068508	0.082285732	0.123522489	0.248999102	0.018007434	0.088926275	0.057047747	0	0	0.022304729	0.014	0.266287863	0.975973532
TCGA-71-6725-01A-11R-1858-07	0	0.060963539	0.070755897	0	0	0.031682777	0	0.030009458	0	0.004364936	0	0.012185662	0.134441528	0.050954997	0.019224071	0.315955754	0.078562788	0.120902977	0.033880267	0	0.025786772	0.010328577	0.015	0.247883947	0.984169613
TCGA-44-8120-01A-11R-2241-07	0.119720305	0	0.095350504	0.062171903	0	0.189850501	0.045575909	0.005953486	8.38E-05	0	0	0.000822569	0.027194016	0.086625742	0.022067235	0.12047223	0.115564913	0.022004251	0.07227711	0	0	0.014265562	0.006	0.330876229	0.944731263
TCGA-91-6840-01A-11R-1949-07	0.20110848	0	0.073735356	0.138056256	0	0.128093503	0.001244726	0.031250449	0.032551288	0	0	0.025260807	0	0.146522102	0.093276643	0.077402989	0	0	0.051497401	0	0	0	0.003	0.430807756	0.901903935
TCGA-49-4510-01A-01R-1206-07	0.16736274	0	0.312694175	0.058320003	0	0.092971369	0	0.032852233	0	0	0	0.04454118	0.0068688	0.003458535	0.004704016	0.155842638	0.019350347	0.024195413	0.073922238	0	0	0.002916313	0.002	0.522837845	0.855488528
TCGA-NJ-A7XG-01A-12R-A39D-07	0.055192556	0	0.064951567	0.037624439	0	0.275216999	0	0.022215837	0.020575396	0	0	0.073386001	0.007989155	0	0.010071581	0.09113384	0.109611177	0.097285185	0.134746268	0	0	0	0.046	0.146610516	1.019343302
TCGA-44-A47A-01A-21R-A24H-07	0.052351005	0	0.008046452	0.025716102	0	0.139866919	0.017055053	0.042362313	0.056443779	0	0.003701608	0	0.008704354	0.09000285	0.000727152	0.053847911	0.308230983	0.130889074	0.062054445	0	0	0	0.003	0.393674455	0.919007225
TCGA-MP-A4T8-01A-11R-A24X-07	0.059076917	0	0.040105528	0.033244733	0	0.006134339	0	0.031077762	0.076096463	0	0	0.008922287	0	0.447201231	0	0.117204125	0	0.150062398	0.024651024	0	0	0.006223194	0.005	0.372500835	0.941290694
TCGA-44-3918-01B-02R-A277-07	0.037049387	0	0.017574202	0	0	0.4431704	0.034446981	0.019180138	0	0.011171915	5.78E-05	0.011385974	0	0.117738633	0.080596898	0.190687021	0	0.026709863	0.007481859	0	0	0.002748971	0.025	0.202547682	1.00986067
TCGA-69-7974-01A-11R-2187-07	0.068244229	0	0.025095397	0.090761263	0	0.17271779	0.044603854	0.023863148	0	0	0	0.036560236	0.023149448	0.099280615	0.043226916	0.192931654	0.094799033	0.014786066	0.061821384	0	0	0.008158965	0.014	0.257920385	0.973415
TCGA-55-8085-01A-11R-2241-07	0.119643873	0	0.087199159	0.140108756	0	0.086291141	0.068124391	0.051951091	0.056468218	0	0	0.017089452	0.026450678	0.141402759	0.075290363	0.070085732	0.021849367	0.024217298	0.007451663	0	0	0.006376058	0.005	0.371835663	0.929039687
TCGA-05-4396-01A-21R-1858-07	0.03575433	0	0.015131864	0.068859267	0	0.22902151	0.03416959	0.03697457	0.032112007	0	0.027249337	0	0	0.132951791	0.089798142	0.2132079	0.01805086	0.01498645	0.038702344	0	0	0.013030037	0.128	0.088170267	1.049110497
TCGA-62-A472-01A-11R-A24H-07	0.063186521	0	0.028365011	0.164784414	0	0.144739386	0.024118439	0.052140212	0.024086588	0	0	0.050913312	0.008998375	0.03411866	0.08234681	0.11638585	0.10067129	0.004364486	0.098875006	0	0	0.00190564	0.016	0.242379781	0.982740396
TCGA-64-5781-01A-01R-1628-07	0.12988657	0	0.141435947	0.206753719	0	0.051210886	0.114703437	0.070417658	0	0.034686069	0	0.056891796	0	0.049437048	0.038772189	0.04002969	0.017048061	0	0.043175499	0	0	0.005551433	0.005	0.366865276	0.936426911
TCGA-75-5146-01A-01R-1628-07	0.097936327	0	0.23325753	0.083543137	0	0.193273207	0.011706535	0.025217016	0.010789918	0	0	0.023054562	0.014939215	0.015006337	0.043805452	0.13409772	0.031187454	0.020155023	0.046010968	0	0	0.016019599	0.003	0.451746315	0.892276169
TCGA-86-A4P7-01A-11R-A24X-07	0.098209473	0	0.142871706	0.114279899	0	0.151257316	0.011096961	0.053367795	0.007996541	0	0.004748314	0.018536752	0.005842128	0.14006396	0.027083475	0.168208839	0.013763438	0	0.038983545	0	0	0.00368986	0.004	0.38577693	0.923429889
TCGA-55-7727-01A-11R-2170-07	0.171492627	0	0.046732756	0.042542736	0	0.297895154	0.044163423	0.010671647	0	0.002991386	0.011065853	0	0	0.04976246	0.088187765	0.135191472	0.042147013	0.01678204	0.03862517	0	0	0.001748498	0.005	0.354296346	0.936776384
TCGA-86-8074-01A-11R-2241-07	0.026292318	0	0.002787546	0.047142401	0	0.146289871	0.021508176	0.04102299	0.051292554	0	0	0.016400288	0.008861529	0.221051558	0.083347246	0.199473436	0.095915201	0.020462188	0.016207397	0	0.000726501	0.001218801	0.102	0.103432086	1.049933996
TCGA-78-7162-01A-21R-2066-07	0.105028326	0	0.068102558	0.134959863	0	0.229775351	0.008776069	0.045859119	0	0	0	0.028752982	0.010311543	0.029651242	0.051241541	0.120361092	0.026814717	0.036827746	0.103537852	0	0	0	0.009	0.293447576	0.96295175
TCGA-50-6590-01A-12R-1858-07	0.040669832	0	0.049231579	0.113251588	0	0.152648977	0.098734055	0.002834524	0.019478961	0	0	0.022193667	0	0.217552919	0.102277117	0.123981191	0.011982019	0	0.035023318	0	0	0.010140254	0.055	0.138404526	1.029775721
TCGA-38-7271-01A-11R-2039-07	0.002840555	0.16067583	0.039387005	0.207402349	0	0.194217157	0.021837005	0	0.060993102	0	0	0.010665653	0.003135666	0.099027319	0.022613158	0.101701809	0.022695344	0.015233899	0.034268754	0	0	0.003305397	0.005	0.357480443	0.937316415
TCGA-44-A4SS-01A-11R-A24X-07	0.039814697	0	0.006628073	0.153360956	0	0.26649485	0.098712482	0	0	0	0.034966001	0	0.001857316	0.090436106	0.07399445	0.173203064	0.017705891	0.001567036	0.039489868	0	0	0.00176921	0.026	0.199815657	1.005627404
TCGA-75-5147-01A-01R-1628-07	0.063440852	0	0.075845974	0.070727813	0	0.226077957	0.05635528	0.012789826	0.013253949	0.00451203	0	0.000332641	0.019796049	0.070327608	0.061176469	0.106046612	0.112506354	0.016127624	0.058700581	0	0	0.031982381	0.021	0.221738062	0.986958409
TCGA-55-8087-01A-11R-2241-07	0	0.020096567	0.0007848	0.034928094	0	0.136157423	0	0.002689111	0.016857396	0	0	0.02929616	0.017400273	0	0.016476753	0.08681889	0.470261813	0	0.154099783	0	0	0.014132938	0.006	0.32764296	0.951438462
TCGA-86-A4D0-01A-11R-A24H-07	0.081986155	0	0.010591577	0.108598435	0	0.178619654	0.108343091	0.074433888	0	0	0	0.054900541	0.007869938	0.020204686	0.06008963	0.154947959	0.094144844	0.007051199	0.038218403	0	0	0	0.062	0.129642417	1.028406492
TCGA-MP-A4T7-01A-11R-A24X-07	0.034402765	0	0.019477785	0.053333425	0	0.200455413	0.003364702	0.089741883	0.006579874	0	0.007924039	0.022975065	0.002830429	0.118974268	0.013599679	0.214234726	0	0.155707744	0.037819368	0	0	0.018578834	0.013	0.271101278	0.972948387
TCGA-80-5611-01A-01R-1628-07	0	0.015108056	0.001607154	0.044747795	0	0.100806039	0.014925191	0.036828418	0.040119694	0	0	0.005213927	0.047554788	0.429494891	0.088221292	0.133580253	0.016221242	0	0.025571259	0	0	0	0.024	0.20999532	1.026376899
TCGA-MP-A4T4-01A-11R-A262-07	0.023757091	0	0.044459805	0.180522968	0	0.167617426	0.068380812	0.05212401	0.039237027	0	0.019678866	0	0	0.132745522	0.112071137	0.113721732	0.008899333	0	0.036389611	0	0	0.00039466	0.076	0.119024055	1.043321783
TCGA-55-7281-01A-11R-2039-07	0.048481388	0	0.023822815	0.071411057	0	0.164608312	0.036918481	0.02145305	0.017671942	0	0.009188884	0	0.064596384	0.106453344	0.071081506	0.062854503	0.215860956	0.033100709	0.049540018	0	0.00295665	0	0.005	0.357058926	0.933797835
TCGA-49-AARN-01A-21R-A41B-07	0.082620425	0.024173231	0.228217565	0.064828653	0	0.131569677	0	0.037352469	0.068054223	0	0	0.041970413	0	0.076354636	0.042984843	0.043895003	0.085143613	0.006138124	0.062233311	0	0	0.004463815	0.002	0.494561196	0.868348127
TCGA-95-7948-01A-11R-2187-07	0.098648703	0	0.207990004	0.110720235	0	0.117235535	0	0.024048498	0	0	0	0.078648208	0.023378027	0.000841607	0.027032327	0.130960911	0.070292451	0.019926892	0.083795309	0	0	0.006481294	0.003	0.399015251	0.918728055
TCGA-49-6761-01A-31R-1949-07	0.07454296	0	0.044584774	0.146481788	0	0.169684549	0.064110471	0.043179364	0.00891013	0.032941559	0	0.033808633	0	0.124092544	0.089345241	0.113927516	0.007870243	0.020751175	0.021690213	0	0	0.004078841	0.016	0.237383222	0.989917864
TCGA-78-8660-01A-11R-2403-07	0.091329849	0	0.006669273	0.146666617	0	0.174245258	0.039013575	0.04613328	0.045591673	0	0.005759247	0.019977155	0	0.162938902	0.092913993	0.117521514	0.017768871	0	0.033470795	0	0	0	0.033	0.188875916	1.011641123
TCGA-75-6206-01A-11R-1755-07	0.03821161	0	0.009027246	0.035712932	0	0.070943594	0.011244199	0.037997039	0.014652264	0	0.009696425	0.000967124	0	0.446570544	0.033133576	0.243956144	0.000816665	0.000301224	0.041795626	0	0	0.004973788	0.006	0.333572914	0.967422533
TCGA-49-6744-01A-11R-1858-07	0.107783649	0	0.087883107	0.112540952	0	0.225670584	0.024195657	0.000921318	0.011976836	0	0	0	0.020070824	0.069606891	0.043660579	0.086776278	0.08837166	0.046482518	0.067560388	0	0	0.006498759	0.005	0.355677461	0.934869691
TCGA-86-7955-01A-11R-2187-07	0.316167432	0	0.014686362	0	0	0.123370578	0	0	0.016796952	0.033318856	0.073354463	0	0	0.10895087	0.118558417	0.093838656	0	0.038064294	0.06289312	0	0	0	0.006	0.330922291	0.953592086
TCGA-35-3615-01A-01R-0946-07	0.104416908	0	0.13249187	0.067439353	0	0.075843411	0.029982652	0.019562617	0.013444758	0	0	0.030186254	0	0.119225008	0.03547711	0.194046387	0.039389307	0.052309134	0.073667917	0	0	0.012517315	0.002	0.482974893	0.87771842
TCGA-86-8585-01A-11R-2403-07	0.06308445	0.011367223	0	0.133636543	0	0.153850156	0.107200745	0	0.035593031	0	0	0.015891428	0	0.279658275	0.057452276	0.08701037	0.002776882	0	0.052478622	0	0	0	0.041	0.165419622	1.0218722
TCGA-75-6203-01A-11R-1755-07	0.047857341	0	0.01299328	0.099046072	0	0.177223376	0	0	0	0	0.013986898	0.007395062	0.006080328	0.209421166	0.018744873	0.269167536	0.037793682	0.016213209	0.0721642	0	0	0.011912978	0.006	0.3397317	0.944575189
TCGA-50-5939-01A-11R-1628-07	0	0.068178983	0.069404291	0.02797522	0	0.228068783	0.036090989	0.004848651	0.009155488	0	0.017437946	0	0.008955961	0.264605218	0.062739438	0.142770884	0.00123883	0.015588891	0.025082143	0.000185582	0	0.017672703	0.03	0.196160597	1.008098089
TCGA-99-8032-01A-11R-2241-07	0.093512284	0	0.341796042	0.063527481	0	0.143879034	0	0.015434472	0.016409414	0	0	0.029175491	0	0.145082879	0.012177437	0.076758678	0	0.00719484	0.043009718	0	0	0.012042231	0.001	0.546144722	0.839115215
TCGA-78-7158-01A-11R-2039-07	0.175636412	0	0.019160116	0.043417899	0	0.151701531	0	0	0.023483961	0	0	0.078797996	0.037774751	0.054536089	0.002959164	0.077047003	0.113855851	0.035925797	0.176725023	0	0	0.008978408	0.009	0.285815985	0.963116882
TCGA-64-1680-01A-02R-0946-07	0.154544701	0	0.083648964	0.063217256	0	0.203383738	0	0.062836545	0	0.022070033	0	0.025986055	0	0.021967293	0.057877345	0.157375721	0.037388109	0.013637958	0.091277795	0	0	0.004788488	0.014	0.264129853	0.975626741
TCGA-50-6595-01A-12R-1858-07	0.021165857	0	7.11E-05	0.030742473	0	0.194987066	0.033143822	0.017536067	0	0	0.018256224	0.033320311	0	0.219942895	0.130277598	0.211755887	0	0.019743757	0.062877389	0	0	0.006179551	0.011	0.276910766	0.976477068
TCGA-44-7667-01A-31R-2066-07	0.014382106	0	0.022965467	0.077178783	0	0.113146122	0.012185727	0.021118292	0.001271528	0	0	0.083773667	0.003042315	0.394701845	0.063720778	0.17815103	0	0	0.014083729	0	0	0.000278613	0.124	0.091072725	1.081694311
TCGA-64-1679-01A-21R-2066-07	0.119183465	0	0.074272985	0.022434124	0	0.097497054	0.002413241	0	0.017009154	0.001970252	0	0	0	0.342642449	0.012462227	0.094707296	0.157444702	0.024296775	0	0.028075345	0	0.005590933	0.004	0.381082851	0.930065445
TCGA-38-4628-01A-01R-1206-07	0.009596583	0.004851275	0.012606031	0.036647542	0	0.072651622	0	0.029194045	0.000443573	0	0	0.021912324	0.066811675	0.127308724	0.009204633	0.362866743	0.102646224	0.025068304	0.099467632	0	0	0.01872307	0.008	0.29449751	0.966416729
TCGA-55-6986-01A-11R-1949-07	0.109681101	0	0.067604684	0.074683607	0	0.220975068	0.006110207	0.012886465	0.019670196	0	0	0.020873052	0.030890251	0.044843526	0.03004201	0.18426325	0.117789631	0.001657114	0.054784437	0	0	0.0032454	0.006	0.349517572	0.937177434
TCGA-49-AAR3-01A-11R-A41B-07	0.05436246	0	0.066055862	0.173959443	0	0.077775483	0.081273128	0.023282251	0.029502738	0	0	0.033182983	0	0.171969953	0.078464972	0.159607363	0.017783706	0	0.032779658	0	0	0	0.015	0.252374939	0.980594691
TCGA-55-6981-01A-11R-1949-07	0.199872661	0	0	0.030998056	0	0.207203486	0.007005272	0.023729238	0.016828806	0	0	0.006903057	0.032971011	0.157228265	0.009944599	0.104900199	0.113038363	0.029970135	0.057181223	0.001696433	0	0.000529196	0.008	0.305149345	0.956953922
TCGA-78-8648-01A-11R-2403-07	0.080397748	0	0.113875523	0.107880612	0	0.099760407	0.017463962	0.035683475	0.017751901	0	0	0.017415111	0	0.322221397	0.028702687	0.106002955	0.003732621	0	0.045173031	0	0	0.00393857	0.008	0.297378869	0.968142588
TCGA-55-7573-01A-11R-2039-07	0.179848235	0	0.082274051	0.045163345	0	0.179240402	0	0.063170425	0.017104137	0	0	0.029205205	0.006785319	0.053818312	0.063083942	0.023808335	0.163015289	0.019587702	0.070256089	0	0	0.003639211	0.002	0.456921046	0.889492183
TCGA-64-1676-01A-01R-0946-07	0.079176757	0	0.083674245	0.107610266	0	0.092875623	0.053321076	0.010574037	0.008893621	0.008542387	0	0.02340029	0.061541604	0.111563229	0.044846004	0.178107489	0.08932213	0	0.045168663	0	0	0.00138258	0.006	0.346303882	0.938226958
TCGA-55-6971-01A-11R-1949-07	0.031234763	0.01030352	0.141034551	0.154398501	0	0.133756931	0.012731901	0.023114691	0.036100949	0	0	0.055672814	0.006973766	0.171452924	0.100706742	0.078188466	0	0	0.036322386	0	0	0.008007096	0.006	0.32094782	0.955283347
TCGA-78-7143-01A-11R-2039-07	0.079523635	0	0	0.02586529	0	0.192392112	0.003424375	0.053451623	0.02221374	0	0	0.00881293	0.020333703	0.121683347	0.006260595	0.107780565	0.142805718	0.152634475	0.060865529	0	0	0.001952363	0.003	0.405608363	0.913492336
TCGA-78-7152-01A-11R-2039-07	0.043935177	0.06124399	0.079805546	0.127413063	0	0.17875384	0.018882966	0.059319714	0.042731901	0	0	0.028058104	0	0.10896636	0.064829761	0.077754742	0.048046292	0	0.05338642	0	0	0.006872124	0.006	0.335026032	0.94542063
TCGA-78-7145-01A-11R-2039-07	0.134229718	0	0.02237357	0	0	0.208729011	0.004499844	0.00282797	0.009853932	0	0	0	0.049852307	0.195444261	0.009846793	0.138611598	0.095470385	0.060273377	0.029950814	0.026734003	0	0.011302418	0.019	0.230484829	0.988745811
TCGA-99-8028-01A-11R-2241-07	0.088844653	0	0.076952298	0.137302929	0	0.184886553	0.062375659	0.008870237	0.022500947	0	0	0.012745413	0	0.122416667	0.088011233	0.117393279	0.026229187	0	0.047345629	0	0	0.004125316	0.012	0.276238786	0.970185936
TCGA-44-6774-01A-21R-1858-07	0.054746696	0	0.041451588	0.040308553	0	0.254022659	0.022758812	0	0.030029948	0	0.05512378	0	0.025086853	0.222526842	0.05044044	0.168048834	0.006105054	0.001520364	0	0.008682932	0	0.019146645	0.041	0.162689638	1.021402287
TCGA-55-7994-01A-11R-2187-07	0.028123513	0	0.001336808	0.214515303	0	0.046424539	0.086826511	0.02891707	0.02304857	0	0.052187744	0	0.001718646	0.155811552	0.120726793	0.164635943	0.028444747	0.017445364	0.029836896	0	0	0	0.008	0.303810979	0.961583543
TCGA-J2-8192-01A-11R-2241-07	0.045424148	0	0.014282408	0.026566522	0	0.281344863	0.014024429	0	0	0	0.014315785	0	0.002897277	0.210651141	0.021087099	0.182823254	0.084678844	0.029902195	0.045944686	0	0	0.026057352	0.018	0.233071539	0.990136035
TCGA-78-7536-01A-11R-2066-07	0.056234107	0	0.080900344	0.160303298	0	0.156801552	0.040278329	0.035171282	0	0	0	0.047946179	0.017464102	0.065511885	0.096457176	0.197533441	0.023150718	0	0.015197932	0	0.001329385	0.005720271	0.015	0.253586112	0.981370019
TCGA-73-A9RS-01A-11R-A41B-07	0.18443825	0	0.169089913	0.147328252	0	0.032825237	0.052076517	0.08607191	0.001813753	0	0.004147882	0.001185335	0	0.089774348	0.059280795	0.089124621	0	0	0.082843186	0	0	0	0.002	0.472853141	0.880355938
TCGA-62-8395-01A-11R-2326-07	0.219668764	0	0.068238874	0.086488103	0	0.134536896	0	0.032262222	0.003297291	0	0	0.015747469	0.021831361	0.122259394	0.021689527	0.145613584	0.046751426	0.010005236	0.071609853	0	0	0	0.003	0.417530059	0.907971658
TCGA-67-3774-01A-01R-0946-07	0.083921392	0	0.116481448	0.098032238	0	0.213842338	0	0.021922901	0.004451045	0	0	0.057164886	0.023143385	0.020965902	0.066387849	0.14759127	0.02023971	0.022070737	0.090607548	0	0	0.013177349	0.006	0.350155952	0.938113707
TCGA-78-7156-01A-11R-2039-07	0.074836065	0	0.040868577	0.119340499	0	0.308045485	0.011376936	0.045920404	0	0	0.020564924	0.000305249	0.02444824	0.013017839	0.12653825	0.106511983	0.017020186	0.005632084	0.077592938	0	0.007980339	0	0.06	0.135075983	1.037911134
TCGA-97-A4M0-01A-11R-A24X-07	0.033106735	0.000619642	0.020847037	0.124583262	0	0.259184386	0.018894603	0.032101059	0.052080041	0	0	0.027379703	0.040756393	0.002117949	0.072243708	0.095616688	0.114794197	0.026837233	0.072740274	0	0	0.006097089	0.014	0.25744452	0.978698162
TCGA-55-A48Y-01A-11R-A24H-07	0.096509654	0	0.180128999	0.048839888	0	0.114441632	0.024614232	0.0282023	0.030319097	0.004963409	0	0.019174749	0	0.286828957	0.037608401	0.082093112	0	0.008823471	0.022497613	0	0	0.014954486	0.004	0.392772405	0.92347907
TCGA-50-5935-01A-11R-1755-07	0.049586177	0	0.055405662	0.062180677	0	0.276633187	0.013869154	0.016003333	0.061475709	0	0	0.003906455	0.019585414	0.111679442	0.029453874	0.067955614	0.110394649	0.08254076	0.039039696	0	0	0.000290197	0.016	0.237424161	0.98530571
TCGA-55-8616-01A-11R-2403-07	0.217593569	0	0.049676647	0.141110123	0	0.277077291	0.01170637	0	0.010641251	0	0	0	0.009852971	0.03343666	0.037790443	0.140366503	0.001156359	0.0251969	0.0361111	0	0	0.008283812	0.003	0.401691235	0.916754922
TCGA-44-7669-01A-21R-2066-07	0.085879239	0	0.045175847	0.063629425	0	0.20655737	0.052705229	0	0	0	0.02054822	0.003172442	0.009389619	0.087735934	0.142841372	0.180005138	0.030611426	0	0.065164618	0	0	0.006584121	0.015	0.256341805	0.978177415
TCGA-44-2661-01A-01R-1107-07	0.069533219	0	0.116823269	0.094203103	0	0.157418911	0.027349331	0.046864829	0.016014027	0.005403959	0	0.01213791	0.027341961	0.001727832	0.046527317	0.169134431	0.103944293	0.001102321	0.079987084	0	0.013352687	0.011133517	0.006	0.3172802	0.95025456
TCGA-MP-A4TD-01A-32R-A262-07	0.163249477	0	0.164316115	0.074017765	0	0.158326547	0	0.025080747	0.022045163	0	0	0.026768572	0	0.228105583	0.003425633	0.097769411	0	0.013149874	0.023745114	0	0	0	0.003	0.448819601	0.893991388
TCGA-L4-A4E6-01A-11R-A24H-07	0.057855862	0	0.012683113	0.048415995	0	0.137378379	0.007386695	0.018981799	0	0	0.007507094	0.007927857	0.001348493	0.208340414	0.042543116	0.30537268	0.076032067	0	0.062797923	0	0	0.005428514	0.007	0.308930553	0.959791663
TCGA-MP-A4T6-01A-32R-A262-07	0.142293677	0	0.053825704	0.069262494	0	0.189497848	0	0.044831522	0.048728748	0	0	0.019337647	0	0.2821783	0.047647437	0.059526341	0.006418936	0.000697535	0.033921771	0	0	0.001832039	0.006	0.334227995	0.94897186
TCGA-MP-A4T9-01A-11R-A24X-07	0.129657579	0	0.010885542	0.083427147	0	0.214259628	0.008854936	0.002553192	0	0	0.030186856	0	0.017596784	0.189086387	0.040364554	0.163914328	0.015610919	0.018618418	0.069730755	0	0	0.005252975	0.007	0.307193025	0.956326504
TCGA-53-7624-01A-11R-2066-07	0.130855237	0	0.080386809	0.112339765	0	0.058400239	0.037244397	0.048033294	0.029472305	0	0	0.040948386	0	0.162901949	0.152650116	0.102762118	0	0.040527684	0	0	0.003477701	0	0.005	0.374072485	0.931324676
TCGA-67-3772-01A-01R-0946-07	0.035207322	0.000893153	0.14200605	0.065190552	0	0.155583866	0.019036405	0	0	0.015194065	0	0	0.029381636	0.038147512	0.020707414	0.129936037	0.236486305	0.032932251	0.072654609	0	0	0.006642824	0.009	0.288124075	0.96309465
TCGA-05-4420-01A-01R-1206-07	0.234887414	0	0.201698446	0.03939587	0	0.136103735	0	0	0.02460422	0	0	0.010327557	0	0.040772562	0.014623119	0.1411432	0	0.002650906	0	0.012465745	0	0.141327227	0.002	0.459774937	0.891722299
TCGA-44-2668-01A-01R-A278-07	0.039205734	0	0.028946888	0.023101349	0	0.123245328	0.095519404	0	0	0	0.030693765	0.00599316	0	0.282349483	0.05865846	0.077154473	0.002649659	0.00915713	0	0.171852763	0.00468161	0.046790795	0.015	0.255376333	0.989146483
TCGA-MP-A4SV-01A-11R-A24X-07	0.047096828	0	0.127539428	0.133756411	0	0.146961569	0.071402958	0.028019284	0.063211471	0	0.041773236	0	0	0.112951391	0.087746856	0.0932101	0.005182279	0.009570047	0.029428496	0	0	0.002149646	0.012	0.275909122	0.973522154
TCGA-78-8640-01A-11R-2403-07	0.051333265	0	0.05862641	0.134526881	0	0.130122962	0.03064378	0.079920982	0.008798585	0	0.022719028	0.012904074	0.007347073	0.214293328	0.089605623	0.113335837	0.007579708	0	0.038242463	0	0	0	0.029	0.196586283	1.00678914
TCGA-05-4244-01A-01R-1107-07	0	0.000762851	0.001658871	0.056911103	0	0.192718573	0.016603948	0.042779624	0.003852791	0	0	0.009072776	0.066267933	0.213058789	0.032639928	0.147087401	0.110438795	0.033543957	0.055982379	0	0.013561331	0.00305895	0.103	0.10234303	1.043386191
TCGA-55-7913-01B-11R-2241-07	0.111690558	0	0.11477178	0.047313621	0	0.087987528	0.02714572	0.064936354	0.028863755	0	0.009570593	0	0	0.353908718	0.034395299	0.058665001	0.044769708	0	0	0	0	0.015981366	0.006	0.33094136	0.954812329
TCGA-91-6828-01A-11R-1858-07	0.116008774	0	0.082487784	0.113305808	0	0.243940613	0.012127163	0.021216204	0	0	0	0.031355002	0.03304448	0.001057733	0.058910703	0.183237352	0.058345157	0	0.024315406	0	0	0.020647818	0.006	0.31505459	0.953861523
TCGA-97-8552-01A-11R-2403-07	0.02851869	0.043257416	0.000202071	0.071193181	0	0.212614393	0.005384352	0.015212603	0.004172649	0	0.023439178	0	0.056331965	0.032213151	0.028177706	0.20951813	0.170720037	0.019612529	0.074769453	0	0	0.004662494	0.006	0.344667168	0.938904816
TCGA-05-4249-01A-01R-1107-07	0.003194858	0.057926967	0.030072907	0.03181696	0	0.112633098	0	0.039920789	0.027400972	0	0	0.002849801	0.011893833	0.000502286	0.038276649	0.11923	0.355793742	0.007303461	0.135852988	0	0	0.025330687	0.03	0.195861554	1.000016
TCGA-91-6831-01A-11R-1858-07	0	0.01374485	0.054441477	0.11210685	0	0.092684638	0.011569909	0.015872839	0.035990521	0	0	0.03693955	0.003337631	0.264851696	0.070891259	0.233629804	0.002479554	0	0.0364608	0	0	0.014998622	0.09	0.109199901	1.050966121
TCGA-44-6778-01A-11R-1858-07	0.071903562	0	0	0.091148242	0	0.312219507	0.038582679	0.063505676	0	0	0.006472713	0.010860366	0.012802442	0.080000377	0.108828024	0.131286196	0.03913114	0	0.023033834	0	0	0.01022524	0.089	0.109888619	1.047523652
TCGA-99-7458-01A-11R-2039-07	0.096050588	0	0.02069261	0.145771939	0	0.230718017	0.014331355	0.05257488	0.031064869	0	0	0.024596548	0.010993392	0.080513841	0.050209718	0.069177679	0.080505923	0.038826744	0.052762138	0	0	0.001209759	0.007	0.308996837	0.957097069
TCGA-J2-A4AD-01A-11R-A24H-07	0.225436739	0	0.078437639	0.113035503	0	0.150701433	0.000987304	0	0.003579056	0	0	0	0.004641357	0.175123818	0	0.089853734	0	0.053621402	0.103317314	0	0	0.001264702	0.004	0.380957738	0.926152625
TCGA-44-2665-01A-01R-0946-07	0.004496904	0	0.006303658	0.016402069	0	0.232620221	0.014331718	0	0	0	0.004454157	0	0.002549385	0.239623263	0.0086817	0.219443711	0.13731138	0.053484044	0.057885693	0	0	0.002412097	0.016	0.24101851	0.992890321
TCGA-44-8117-01A-11R-2241-07	0.095940664	0	0.064576652	0.067177042	0	0.114572432	0.043750654	0.033228001	0.027225243	0	0.009032009	0	0	0.272006267	0.072648628	0.143084689	0	0	0.054312026	0	0	0.002445692	0.005	0.37745314	0.926988332
TCGA-86-8281-01A-11R-2287-07	0.095528587	0	0.245936312	0.065559755	0	0.138326918	0.01465539	0.036994241	0.044569337	0	0	0.024976928	0.01155187	0.059473155	0.032941016	0.100671061	0.065573911	0.016286459	0.04695506	0	0	0	0.002	0.474897281	0.879583186
TCGA-69-7764-01A-11R-2170-07	0.185044395	0	0.156855868	0.122538445	0	0.294624559	0.002019269	0.019370199	0	0	0	0.024029728	0.009460959	0.058921073	0.05307693	0.043818255	0	0.011947765	0.018292557	0	0	0	0.003	0.401732566	0.922408541
TCGA-NJ-A4YG-01A-22R-A262-07	0.053193208	0	0.061240264	0.064629179	0	0.159902849	0.006904962	0.077790689	0.013488772	0	0	0.046899799	0.01420962	0.049249582	0.032290832	0.167008627	0.13343307	0.030449617	0.078385301	0	0	0.010923632	0.007	0.306220157	0.953824273
TCGA-86-A4JF-01A-11R-A24X-07	0.047503086	0	0.024800928	0.091597283	0	0.139375824	0.016468019	0.067341318	0	0	0	0.075288925	0	0.134572214	0.089466557	0.143450192	0.01194915	0.038350813	0.109674645	0	0	0.010161047	0.039	0.176152544	1.010737298
TCGA-MP-A4TC-01A-11R-A24X-07	0.093763319	0	0.017560797	0.040895334	0	0.187504995	0.012222305	0.012005549	0.028989956	0	0.021931898	0	0	0.283497509	0.056559667	0.195395946	0.011685182	0	0	0.030563166	0	0.007424377	0.021	0.221998042	1.001766107
TCGA-35-5375-01A-01R-1628-07	0.001121407	0.033378378	0.013351163	0.196104217	0	0.104056018	0.070548729	0.072429077	0.020200182	0	0	0	0.04375022	0.043686532	0.111417315	0.16699221	0.043247608	0.034607313	0.043162673	0	0.001946957	0	0.1	0.104594596	1.041805522
TCGA-05-4434-01A-01R-1206-07	0.059086738	0	0	0.051075061	0	0.190991049	0.049028739	0	0.02574042	0	0.03347295	0	0	0.150690479	0.156037528	0.168313441	0.045691033	0	0.059347525	0	0	0.010525037	0.008	0.298723071	0.962801302
TCGA-69-7765-01A-11R-2170-07	0.101720449	0	0.189111211	0.081798046	0	0.147377893	0.046927536	0.007466184	0	0	0.039919342	0	0.002357642	0.074633465	0.061785892	0.042405939	0.149715468	0.030912236	0.021424393	0	0	0.002444303	0.003	0.414791048	0.909859125
TCGA-55-8096-01A-11R-2241-07	0	0.042344997	0.0642066	0.04882952	0	0.093766204	0.039602417	0	0.015565765	0	0.009758517	0	0.006308603	0.37487973	0.03968316	0.188904851	0.021546422	0	0.046291199	0	0	0.008312015	0.039	0.176672649	1.031627722
TCGA-50-5055-01A-01R-1628-07	0.120457645	0.043503494	0.119989255	0.149133205	0	0.08461953	0.024647114	0.035156651	0.060466419	0.005725154	0	0	0	0.136080254	0.042585028	0.074650175	0.06114621	0.007576234	0.034263633	0	0	0	0.003	0.451840761	0.891345653
TCGA-05-4426-01A-01R-1206-07	0.112571007	0	0.011822591	0.046736184	0	0.207457999	0	0	0.065333528	0	0	0.000366064	0.033770565	0.283935567	0.030679346	0.153966863	0	0	0.033866963	0	0	0.019493325	0.008	0.301875605	0.963822515
TCGA-50-6594-01A-11R-1755-07	0.056416091	0	0.015917471	0	0	0.196223893	0	0	0	0	0	0.05147715	0.028282786	0.196982023	0	0.182989991	0.083069763	0.105111125	0.07805925	0	0	0.005470459	0.018	0.233893892	0.987666018
TCGA-50-6592-01A-11R-1755-07	0.194131804	0	0.053722951	0.123730724	0	0.119767919	0.07234912	0.011481498	0	0	0.047602402	0.011442887	0	0.158546407	0.07093995	0.100699186	0	0	0.026723088	0	0	0.008862064	0.005	0.364243502	0.932892285
TCGA-L9-A8F4-01A-11R-A39D-07	0.075269493	0	0.139319821	0.192705966	0	0.075559775	0.057501314	0.021748666	0.104504225	0	0	0.007350461	0	0.165328257	0.039528931	0.111991559	0	0	0.009191532	0	0	0	0.005	0.378456461	0.928091651
TCGA-62-A46S-01A-11R-A24H-07	0.106237418	0	0.208731652	0.092687396	0	0.144302433	0.01762288	0.014317795	0.029585301	0	0	0.011444261	0.013457347	0.068482971	0.074204485	0.084574377	0.070485466	0.000873033	0.045684765	0	0	0.017308422	0.002	0.495215604	0.868258237
TCGA-44-2666-01A-01R-A278-07	0.049587533	0	0.107395402	0.063609505	0	0.161357387	0	0.009864332	0	0	0	0.047770791	0.00257566	0.033645402	0	0.061635013	0.05460479	0.092401898	0.215969657	0	0.098543602	0.001039028	0.008	0.302454005	0.956800442
TCGA-55-7903-01A-11R-2170-07	0.109732809	0	0.032133483	0.15394608	0	0.083204022	0.052748384	0.038440291	0.023223903	0	0.026695397	0.00401275	0.010773804	0.151492542	0.120055697	0.093011459	0.051450335	0.027470285	0.019632202	0.001976555	0	0	0.005	0.367501869	0.930827379
TCGA-55-8090-01A-11R-2241-07	0.151944719	0	0.10663184	0.054444895	0	0.227943964	0	0.002005546	0.005323779	0	0	0.078511443	0.037841235	0.049572208	0.031258378	0.14687604	0.096185021	0.001425456	0.004217304	0	0.002010589	0.003807582	0.003	0.409941899	0.911574812
TCGA-44-2657-01A-01R-1107-07	0.097417108	0.00658026	0.181372587	0.196062727	0	0.115558711	0.048100971	0.049601851	0.040073367	0	0	0	0.006708702	0.040595323	0.05057321	0.093366457	0.030970237	0.006554175	0.034037493	0	0	0.002426821	0.002	0.488136049	0.872004775
TCGA-44-5643-01A-01R-1628-07	0.151921032	0	0.023223466	0.156334151	0	0.14272032	0.098593315	0.001146957	0	0	0.01597483	0	0.012062286	0.121752101	0.095607746	0.098190603	0.039369021	0.014637601	0.02846657	0	0	0	0.006	0.330187909	0.946672685
TCGA-91-6847-01A-11R-1949-07	0.058179542	0	0.013551333	0.141056936	0	0.12997539	0	0.047276462	0.013592837	0	0	0.134653605	0.002336376	0.182356259	0.074542264	0.046948631	0.061161743	0.000870733	0.089078809	0	0.004419084	0	0.378	0.022508285	1.084513886
TCGA-55-A494-01A-11R-A24X-07	0	0.011663617	0.076761709	0.225610366	0	0.018443807	0	0.083064713	0.03566913	0	0	0.065736588	0.012297458	0.096219863	0	0.105386757	0.189284079	0.079861912	0	0	0	0	0.656	-0.006537998	1.088296503
TCGA-78-7167-01A-11R-2066-07	0.171852854	0	0.094829518	0.1128578	0	0.202326867	0	0.041849347	0	0	0	0.033410475	0.011800466	0.094870234	0.034567095	0.086697736	0	0.011441894	0.103495715	0	0	0	0.015	0.254549339	0.983652857
TCGA-62-A46V-01A-11R-A24H-07	0.029395033	0	0.003342339	0.013777986	0	0.160405711	0	0.007213861	0.00182774	0	0	0.024559294	0.028718965	0.100315792	0	0.204432372	0.187653626	0.114855623	0.123501657	0	0	0	0.009	0.284368686	0.965673226
TCGA-55-8203-01A-11R-2241-07	0.024188907	0.04325569	0.301525457	0.100682725	0	0.069375571	0.056102513	0.040846439	0.045909445	0	0	0.000823086	0	0.130506918	0.069954166	0.057853895	0.022629047	0.00102471	0.026033886	0	0	0.009287544	0.002	0.491343234	0.872177752
TCGA-44-7670-01A-11R-2066-07	0.101255756	0	0	0.057646893	0	0.137823868	0.025543301	0.034866679	0.015093239	0	0	0.040287911	0.021636848	0.312579272	0.081516809	0.065186826	0.016680118	0	0.062168529	0	0.027713951	0	0.032	0.193758843	1.010333308
TCGA-55-6987-01A-11R-1949-07	0.055724971	0.001405437	0.128828043	0.221582492	0	0.039662018	0.098483134	0.044726753	0.00293446	0.011566896	0.030676816	0	0.001244415	0.141006212	0.125105939	0.058171959	0.005826223	0	0.026357739	0	0	0.006696494	0.006	0.322810802	0.954405316
TCGA-05-4410-01A-21R-1858-07	0.093745064	0	0.280881399	0.126441948	0	0.095404865	0.063543424	0.038779033	0	0	0.015005662	0	0.007078585	0.050043416	0.092958913	0.080476595	0.016341086	0.000722005	0.038578006	0	0	0	0.002	0.50265072	0.864700024
TCGA-05-5715-01A-01R-1628-07	0.065071597	0	0.023055846	0.047111415	0	0.070888117	0	0.008618255	0.023682138	0	0	0	0	0.471070331	0.020732018	0.20258861	0	0	0.058904243	0	0	0.008277431	0.002	0.456838953	0.894749441
TCGA-73-4675-01A-01R-1206-07	0.005389954	0.053671939	0.009078293	0.056524845	0	0.035398955	0.020821219	0.016598284	0.040807445	0	0	0.022805173	0.024475918	0.290208885	0	0.150982876	0.135379022	0.042172929	0.088789046	0	0	0.006895217	0.017	0.237152335	0.992712065
TCGA-86-8674-01A-21R-2403-07	0.148250038	0	0.148951681	0.047928086	0	0.053900095	0.004200072	0.128749729	0.013881521	0	0	0.038928143	0	0.254533639	0.046807038	0.04397345	0	0.051532393	0.018364116	0	0	0	0.004	0.392263619	0.923032646
TCGA-86-8073-01A-11R-2241-07	0.033117246	0	0.005262469	0.087786618	0	0.217473787	0	0.029199286	0.011276306	0	0	0.012504693	0.115618321	0.076552912	0.069301222	0.234791877	0.053135836	0	0.053305552	0	0	0.000673874	0.034	0.186031417	1.005440928
TCGA-49-4512-01A-21R-1858-07	0.070027854	0	0.025987112	0.008562866	0	0.152399392	0	0.015814211	0.036606867	0	0	0	0.03267257	0.125713896	0.012926968	0.322141422	0.078960646	0.044399824	0.073786373	0	0	0	0.009	0.284523687	0.966929363
TCGA-55-6978-01A-11R-1949-07	0.016359038	0	0.00460222	0.233768969	0	0.16452434	0.10509876	0.012474818	0.01717768	0	0.037759319	0	0.005768839	0.087187948	0.101134944	0.12031613	0.077389903	0	0.016437092	0	0	0	0.029	0.196701902	1.010676834
TCGA-86-7714-01A-12R-2170-07	0.030714149	0	0.004965743	0.018623705	0	0.182034463	0	0	0	0	0	0.032258508	0.021048089	0	0	0.203611977	0.280282814	0.118310659	0.098900158	0	0	0.009249735	0.008	0.304384414	0.957356874
TCGA-44-3917-01B-02R-A277-07	0.092553182	0	0	0	0	0.372687833	0.071783011	0.005177296	0	0.007332867	0.029353894	0	0	0	0.074457828	0.306261811	0.000373849	0.019718174	0.005206551	0	0.011962703	0.003131	0.046	0.147413388	1.027005038
TCGA-95-7567-01A-11R-2066-07	0.092381645	0	0.146416231	0.118067357	0	0.218215469	0.036491305	0.029928987	0.024486889	0	0	0.014165656	0	0.027919129	0.064663839	0.171285606	0.022164303	0.019698879	0.011993655	0	0	0.00212105	0.006	0.324270865	0.953578322
TCGA-05-5425-01A-02R-1628-07	0.082082981	0	0.08580581	0.176383373	0	0.091993902	0.089728906	0.005677085	0.007853885	0	0.001111199	0	0.007248119	0.074680124	0.119187129	0.151158916	0.016577281	0.014455067	0.045837171	0	0	0.03021905	0.007	0.305937021	0.957098119
TCGA-55-8205-01A-11R-2241-07	0.088647141	0	0.048432367	0.176236582	0	0.122178017	0.06848477	0.045211147	0	0	0	0.02946826	0.027430738	0.049580967	0.070557984	0.193038335	0.059099482	0	0.010485705	0	0.006360594	0.00478791	0.007	0.312563674	0.953559546
TCGA-55-A493-01A-11R-A24H-07	0.158453299	0	0.050646953	0.097850352	0	0.167895747	0.094432219	0	0.013148437	0	0.018235531	0.028452263	0	0.095527005	0.075040646	0.161019018	0.016689544	0	0.020549656	0	0	0.00205933	0.005	0.373403868	0.927797609
TCGA-95-7944-01A-11R-2187-07	0.005250582	0	0.006978405	0.29020531	0	0	0.14938982	0.028062606	0.008228334	0	0.069137953	0.066008244	0.001970136	0.105285553	0.129501487	0.090339665	0.004776585	0.011053537	0.033811783	0	0	0	0.002	0.495384246	0.867864124
TCGA-55-8091-01A-11R-2241-07	0.099539084	0	0.071174684	0.036517809	0	0.236706702	0	0	0.0201569	0	0	0.054386716	0.013020449	0.060350897	0.073787237	0.150926965	0.065831196	0	0.104912938	0	0	0.012688425	0.008	0.302771087	0.95621172
TCGA-91-6829-01A-21R-1858-07	0.190970834	0	0.025480225	0.091028171	0	0.101340786	0.00436149	0.009839833	0.014348638	0	0	0.039211777	0.00183604	0.168921609	0.016952337	0.203008463	0.014072274	7.47E-05	0.112865821	0	0	0.005687009	0.006	0.326889573	0.948627659
TCGA-67-6217-01A-11R-1755-07	0.032643145	0.029845149	0.089062143	0.153604483	0	0.218141445	0.037742672	0.007565415	0.033695829	0	0.011228498	0	0.014534166	0.013912008	0.06144916	0.059719715	0.161527065	0.022024056	0.044598349	0	0	0.008706701	0.009	0.290243484	0.963716078
TCGA-69-8254-01A-11R-2287-07	0.132692689	0	0.052815758	0.069591159	0	0.252546636	0.011168999	0	0	0.02619684	0	0	0.011155071	0.084559155	0.098188268	0.115280412	0.040370506	0.012200935	0.093233573	0	0	0	0.009	0.287827409	0.964314564
TCGA-44-A479-01A-31R-A24H-07	0.061920203	0	0.169378558	0.132071528	0	0.219829696	0.053395407	0.021605587	0.032534589	0	0.011358226	0	0	0.067667101	0.08697843	0.103034481	0.016403596	0	0.020664611	0	0	0.003157986	0.006	0.33958756	0.947901276
TCGA-64-1681-01A-11R-2066-07	0.038038397	0.014511798	0.0244662	0.031738972	0	0.181977945	0	0.019001261	0.028620852	0	0.007863202	0	0.009603012	0.110955805	0.126888691	0.066430428	0.214641005	0.028558743	0.08889918	0	0	0.007804508	0.009	0.289306239	0.963564313
TCGA-55-8302-01A-11R-2326-07	0.015506436	0.036095864	0.013236358	0.161413071	0	0.110614558	0.008689721	0.05967949	0.008394052	0	0	0.047901529	0.037553972	0.123325231	0.139275093	0.133782342	0.016940038	0.000574586	0.087017659	0	0	0	0.069	0.123313409	1.037450749
TCGA-69-7980-01A-11R-2187-07	0.04273091	0	0.004509273	0.15215165	0	0.161836446	0.082823712	0.07332758	0.020268131	0	0	0.004143417	0.045514385	0.050226497	0.118291168	0.159904339	0.004826218	0.004316646	0.060268647	0	0	0.014860981	0.016	0.241649778	0.986226989
TCGA-50-5049-01A-01R-1628-07	0.059996496	0	0.163473302	0.178931282	0	0.109338871	0.035370025	0.035515781	0.020827925	0	0	0	0.016182967	0.123406788	0.073632706	0.152154299	0.016433223	0	0.007917331	0	0.006819003	0	0.005	0.355083537	0.938688758
TCGA-55-8620-01A-11R-2403-07	0.065306735	0	0.052709492	0.168076744	0	0.112089232	0.061907275	0.052124936	0.03464425	0	0	0.007024089	0	0.228774863	0.094844786	0.091972311	0	0	0.030525289	0	0	0	0.036	0.18278646	1.014784387
TCGA-05-5429-01A-01R-1628-07	0.208877974	0	0.195220606	0.019432541	0	0.216308173	0	0.006043298	0.01325955	0	0	0.019048671	0.00407288	0.058722756	0.02736178	0.130529614	0.036059227	0.003453475	0.045713463	0	0	0.015895993	0.002	0.500695792	0.864892715
TCGA-69-8253-01A-11R-2287-07	0.109704567	0	0.22732847	0.09145288	0	0.12062943	0	0.019936005	0	0	0	0.044766621	0.010857184	0.069552015	0	0.098493503	0.075199012	0.065871952	0.046209887	0	0	0.019998475	0.001	0.542913778	0.841107664
TCGA-55-A490-01A-11R-A466-07	0.0790507	0	0.122399462	0.087757207	0	0.12802328	0.006867679	0	0.065797577	0	0	0	0	0.274281203	0.025705449	0.101319822	0.06641812	0	0	0.031101722	0	0.01127778	0.007	0.312218202	0.959875862
TCGA-64-5774-01A-01R-1628-07	0.184251608	0	0.222333257	0.078315388	0	0.176214267	0	0.03054761	0.038760707	0	0	0.037811718	0	0.128148517	0.004609618	0.080585082	0	0.008483091	0	0	0	0.009939139	0.002	0.468641151	0.886119956
TCGA-55-5899-01A-11R-1628-07	0.033542951	0	0.004529466	0.091371264	0	0.132407163	0.074570738	0.028891874	0.025234734	0	0.039437838	0	0	0.27315188	0.059135132	0.194539353	0.002117969	0	0.041069638	0	0	0	0.06	0.133197142	1.037818352
TCGA-05-4422-01A-01R-1206-07	0.092063195	0	0.233498934	0.211906934	0	0.175187782	0.012792479	0.036525942	0.028475512	0	0.000438365	0	0.018723687	0.036261637	0.045759238	0.095201554	0.006002491	0	0	0.002863031	0	0.004299221	0.003	0.434657562	0.905491155
TCGA-78-8655-01A-11R-2403-07	0.021678753	0.017329039	0.001601325	0.105543446	0	0.107331799	0.023470681	0.023327047	0.02385874	0	0	0.013060015	0.008357711	0.301081665	0.074652518	0.16921546	0.026144371	0	0.082524447	0	0	0.000822982	0.024	0.210530401	1.006127291
TCGA-55-8514-01A-11R-2403-07	0.056035207	0	0.053556017	0.02721439	0	0.165563674	0	0.058349846	0.027217374	0	0.008854799	0.005983218	0.099944288	0.113402857	0.041750704	0.212463169	0.010171931	0.064754352	0.053306359	0	0	0.001431814	0.015	0.243412642	0.979975543
TCGA-44-6145-01A-11R-1755-07	0.112897107	0	0.135498538	0.19992645	0	0.112169567	0.104143341	0.008475981	0.004582741	0	0.0028918	0.011915874	0.007444064	0.052226924	0.076322617	0.076622609	0.003033201	0.022938287	0.046803301	0	0	0.022107599	0.003	0.427808267	0.90315049
TCGA-86-8359-01A-11R-2326-07	0.158455096	0	0.064430411	0.272876343	0	0.121771307	0.036430523	0.066801741	0.070792278	0	0	0.027297449	0.004930409	0.090349781	0.026653886	0.029028092	0	0.00098249	0	0	0	0.029200193	0.006	0.328988972	0.959584371
TCGA-44-2656-01A-02R-A278-07	0.0995429	0	0.097951014	0.145040592	0	0.047906721	0.112952316	0	0	0.022002433	0	0	0	0.056127912	0.074400377	0.159300342	0.043890285	0.049921989	0.054803849	0	0.035934679	0.000224592	0.006	0.335274655	0.942897821
TCGA-86-8055-01A-11R-2241-07	0.015244996	0	0.037700533	0.03938735	0	0.183323738	0.04390207	0.013914709	0.007171031	0	0.017339824	0	0.026063594	0.276139776	0.092386758	0.129473712	0.03458471	0.012257289	0.054848391	0	0	0.016261519	0.135	0.082624405	1.056137751
TCGA-55-1594-01A-01R-0946-07	0.108014656	0	0.027411721	0.101554188	0	0.228393607	0	0.005793557	0	0	0	0.053823766	0.009499973	0.065474736	0.119439573	0.147658476	0.041194852	0	0.080001721	0	0	0.011739175	0.032	0.191174982	1.006267737
TCGA-55-8614-01A-11R-2403-07	0	0.019502241	0.044486119	0.088176683	0	0.132424164	0.025034483	0.034774218	0.025400341	0	0	0.047574994	0	0.27373729	0.100467533	0.098522135	0.023192617	0.016255916	0.059094829	0	0	0.011356435	0.105	0.101235945	1.050333538
TCGA-86-7954-01A-11R-2187-07	0.067594786	0	0.015817519	0.07086884	0	0.192579565	0.007983545	0.043406877	0.038258819	0	0	0.02659377	0.009421963	0.047876771	0.178483337	0.168376587	0.01462828	0.029014672	0.083602966	0	0	0.005491704	0.002	0.464610656	0.884807325
TCGA-64-5778-01A-01R-1628-07	0.074195113	0	0.102684797	0.229872296	0	0.096940709	0.111019255	0.026191967	0.049549585	0.001701077	0	0	0	0.06913389	0.129560643	0.080344285	0	0	0.028422282	0	0	0.000384102	0.006	0.321443866	0.956095602
TCGA-86-8056-01A-11R-2241-07	0.153435568	0	0.003225958	0.064745051	0	0.202196232	0.006253187	0.000119231	0.016259624	0	0	0.040296531	0.030637909	0.08891745	0.044458209	0.138503974	0.067827751	0.012663099	0.115392708	0	0.006702915	0.008364603	0.014	0.268329038	0.969416552
TCGA-50-5066-02A-11R-2090-07	0.068690672	0	0.085319641	0.119980487	0	0.224471903	0.075868266	0.023562166	0	0	0.028538034	0	0.023223614	0.059981574	0.0855398	0.180283829	0.00701965	0	0.017520363	0	0	0	0.019	0.227047263	0.991603597
TCGA-38-6178-01A-11R-1755-07	0.107346343	0	0.052037451	0.063868774	0	0.19878057	0	0.015162215	0.018025987	0	0	0.019574029	0.018785322	0.081413415	0.052528571	0.154079594	0	0.068669472	0.146374338	0	0	0.003353917	0.011	0.277257999	0.966469549
TCGA-78-7161-01A-11R-2039-07	0.143520081	0	0.163910869	0.04663647	0	0.202812789	0	0.026248646	0.018584993	0	0	0.081542059	0	0.107059922	0.027086868	0.069478915	0	0.039626504	0.055797484	0	0	0.017694401	0.005	0.363436815	0.936589699
TCGA-78-7166-01A-12R-2066-07	0.005046544	0.087914563	0.061390455	0.11540915	0	0.126550487	0.000726555	0.093480391	0.011890162	0	0	0.065591226	0	0.230196581	0.131842802	0.023713278	0.001974174	0	0.044273632	0	0	0	0.016	0.241702328	0.993392086
TCGA-73-4670-01A-01R-1206-07	0.139284511	0	0.138921912	0.058722715	0	0.149393771	0.005590175	0.048596018	0.021017897	0	0	0	0.007014706	0.136409965	0	0.093194342	0	0.124493345	0	0.0365776	0.005323152	0.035459891	0.003	0.412783302	0.910614896
TCGA-55-8299-01A-11R-2287-07	0.082710441	0	0.008187683	0.15905187	0	0.120167025	0.103829915	0.066578452	0	0	0.035123502	0.015798545	0	0.033056605	0.083744233	0.059392368	0.01479403	0.103001391	0.10251407	0	0	0.012049869	0.007	0.312470464	0.955362542
TCGA-50-5946-02A-11R-2090-07	0.110121343	0	0.23168503	0.176547862	0	0.075071174	0.079798537	0	0.031919221	0	0.020677475	0	0	0.075466282	0.083090853	0.063552141	0.01469988	0.002009805	0.031165843	0	0	0.004194553	0.003	0.445343788	0.896920346
TCGA-05-4418-01A-01R-1206-07	0.117110592	0	0.141426112	0.119437129	0	0.120020407	0.065490749	0.025012202	0.004389872	0	0	0.025200875	0	0.096565701	0.076276295	0.140982069	0	0.009144044	0.050247827	0	0	0.008696125	0.005	0.356067555	0.936907639
TCGA-44-6775-01A-11R-A278-07	0.085486539	0	0.093560982	0	0	0.128909233	0.009876501	0	0.014932192	0	0	0.007459272	0.026932664	0.27197848	0.018486254	0.117000969	0.095128139	0.017218141	0.094153206	0	0.0082899	0.010587527	0.011	0.277327011	0.972673496
TCGA-44-4112-01A-01R-1107-07	0.068728627	0	0.137693351	0.104004755	0	0.141411233	0.049943635	0.004925339	0	0	0.01440432	0	0.012614902	0.049175552	0.03217538	0.152802365	0.077303653	0.083489921	0.049487934	0	0	0.021839033	0.006	0.321570199	0.949133796
TCGA-55-7995-01A-11R-2187-07	0.042323856	0.00191842	0	0.170026759	0	0.116077136	0.037541857	0.032932208	0.042554114	0.018060424	0	0	0.015866067	0.33097812	0.120144617	0.057336561	0	0	0.01423986	0	0	0	0.001	0.551802312	0.835838041
TCGA-62-8399-01A-21R-2326-07	0.135687343	0	0.108271939	0.112027906	0	0.155141982	0.002471856	0.022629517	0	0	0.016219244	0.015962251	0.046716125	0.049188269	0.055488163	0.109450178	0.009626248	0.060202228	0.070602905	0	0.014179082	0.016134763	0.006	0.337800616	0.94334841
TCGA-44-3398-01A-01R-1107-07	0	0.045442382	0.010038958	0.064249675	0	0.176928756	0.006543069	0	0	0	0	0.017210828	0.024474761	0.034656675	0.027174645	0.068592959	0.362418733	0.033111333	0.088460242	0	0.029360298	0.011336685	0.039	0.174456196	1.009442319
TCGA-44-2659-01A-01R-0946-07	0.089638296	0	0.144574944	0.153628242	0	0.224925749	0.005806208	0.027704021	0.039589196	0	0	0.026912119	0.012732976	0.010061584	0.064529964	0.0864671	0.023717981	0	0.084677835	0	0	0.005033785	0.005	0.374557108	0.930416959
TCGA-86-8076-01A-31R-2241-07	0.032482218	0	0.189037457	0.181899045	0	0.092471098	0.027625858	0.03013932	0.061878876	0	0	0.007012675	0	0.188807992	0.059529527	0.054563904	0.052320131	0	0.011838495	0	0	0.010393404	0.004	0.383664022	0.926334969
TCGA-69-7763-01A-11R-2170-07	0.13421293	0	0.174617931	0.078134622	0	0.191097069	0.010994634	0.024019549	0.013830615	0	0	0.017731794	0.021002698	0.088484622	0.018499159	0.131901713	0.005411923	0.025141366	0.061653565	0	0.000275526	0.002990285	0.003	0.423514044	0.905844616
TCGA-05-4390-01A-02R-1755-07	0.015828728	0	0.02110973	0.053497426	0	0.094531032	0.090836273	0	0.013670472	0	0.017385662	0	0	0.465389585	0.043345503	0.146172448	0.000827364	0	0.029846384	0	0	0.007559393	0.208	0.056374057	1.104736355
TCGA-49-4501-01A-01R-1206-07	0.099208797	0	0.106558667	0.080697527	0	0.238387668	0.01019146	0.045741466	0.030671967	0.002496744	0	0.023587642	0.016087923	0.034416356	0.020058793	0.108065071	0.033048812	0.082884545	0.061697926	0	0	0.006198637	0.005	0.368920382	0.930042418
TCGA-78-7542-01A-21R-2066-07	0.073456761	0	0.047041202	0.098841105	0	0.106874118	0.055087008	0.043105996	0.040751998	0	0.032864886	0.002881998	0.004356999	0.078758903	0.153507445	0.07053432	0.055375536	0.094718033	0.041843691	0	0	0	0.024	0.207812929	1.005377496
TCGA-55-A4DF-01A-11R-A24H-07	0.091966051	0	0.042370226	0.086608826	0	0.136801816	0.044809534	0.042466986	0.033233337	0	0.008606882	0	0	0.240695504	0.155467269	0.079790902	0	0	0.037182666	0	0	0	0.021	0.220202312	1.002438958
TCGA-MP-A4TI-01A-21R-A24X-07	0.051637647	0	0.027672648	0.07869006	0	0.139959909	0.077248236	0.034115182	0.041104607	0	0.016989983	0.002938245	0.006794114	0.179116814	0.100859165	0.157072954	0.015602725	0.013766667	0.04959491	0	0	0.006836135	0.002	0.479056638	0.879768287
TCGA-55-8301-01A-11R-2287-07	0.030658959	0.001268658	0.154286776	0.096130391	0	0.138374453	0.049723421	0.028895271	0.022143085	0.003126803	0.007681938	0.0088845	0	0.146442758	0.171148017	0.058765176	0.02436972	0	0.058100075	0	0	0	0.013	0.272093997	0.980308621
TCGA-44-6147-01A-11R-1755-07	0.196234995	0	0.136201219	0.047751468	0	0.150699131	0.021991656	0	0.046133161	0.013655884	0	0	0	0.160736213	0.057048117	0.085317854	0	0.010886632	0.069632589	0	0	0.003711082	0.003	0.444121714	0.895367476
TCGA-55-6975-01A-11R-1949-07	0.178301836	0	0.199268093	0.060211791	0	0.194179685	0.00040288	0.031832349	0.016253928	0	0	0.019441829	0.016598791	0.065703598	0.003976172	0.07858107	0	0.084698282	0.044205146	0	0	0.00634455	0.002	0.456803278	0.890041144
TCGA-44-3919-01A-02R-1107-07	0.104086238	0	0.02762798	0.100056483	0	0.165552642	0.030495759	0.046424321	0.025380045	0	0	0.005021857	0	0.080409455	0.111834799	0.11424072	0.108816915	0	0.074307698	0	0	0.005745087	0.015	0.250342595	0.97856031
TCGA-MN-A4N5-01A-11R-A24X-07	0.091356632	0	0.082410446	0.191107913	0	0.088105516	0.077995571	0.077033519	0.030454094	0	0.005387596	0.004775505	0.00303074	0.093241389	0.111649134	0.086753068	0.032041962	0	0.024656915	0	0	0	0.006	0.333810317	0.947340363
TCGA-55-7227-01A-11R-2039-07	0.054814783	0	0.001511237	0.068685403	0	0.184824827	0	0.002124508	0.067351529	0	0	0.055801986	0.008211828	0.120466094	0.089406074	0.092076842	0.144284553	0.005292026	0.101046805	0	0	0.004101505	0.02	0.222142983	0.990178346
TCGA-49-4494-01A-01R-1206-07	0.038991782	0	0.022043406	0.163296905	0	0.112023196	0.035233948	0.040106332	0.029169343	0	0	0.015037589	0.015595752	0.079736875	0.068769553	0.148988418	0.192230144	0.004771874	0.017297103	0	0	0.016707778	0.062	0.129811557	1.027136191
TCGA-35-4123-01A-01R-1107-07	0.02445362	0	0.021585701	0.332708	0	0.053371941	0.083557714	0.066734428	0.017999894	0	0	0.005336616	0.009136074	0.128314568	0.04269209	0.162303501	0.027238309	0	0.017860478	0.005301452	0.001395339	1.03E-05	0.007	0.309467551	0.960404885
TCGA-55-7724-01A-11R-2170-07	0.064519037	0	0.040776883	0.074524503	0	0.134904836	0.050097079	0	0	0.012232564	0.035296798	0	0	0.151495697	0.103699655	0.145829706	0.070509765	0.034652422	0.042931242	0	0	0.038529814	0.02	0.223345654	0.990231257
TCGA-64-1678-01A-01R-0946-07	0.154302614	0	0.287431857	0.120999264	0	0.026295391	0.156906009	0	0	0	0.040775167	0	0	0.022812394	0.018310758	0.073615376	0.07145903	0.008510737	0.017731835	0	0	0.000849568	0.002	0.476916606	0.882935545
TCGA-J2-A4AE-01A-21R-A24H-07	0.262616271	0	0.151766513	0.082127239	0	0.175393132	0.017247061	0.028830631	0	0.005527177	0	0.00985069	0.004031059	0.01839902	0.049853882	0.091308909	0.011163309	0.025178394	0.065927369	0	0	0.000779343	0.001	0.563392549	0.826831467
TCGA-44-3917-01A-01R-A278-07	0.018819099	0.013985842	0.039872129	0.149946195	0	0.052584504	0.21742513	0.011321496	0	0	0.018244904	0	0.021612362	0.017133628	0.058137218	0.193985582	0.108647543	0.003755454	0.047459545	0	0.007223141	0.019846229	0.042	0.155000842	1.008976174
TCGA-44-7672-01A-11R-2066-07	0.035562206	0.017203116	0.079089519	0.095413181	0	0.168813954	0.070406157	0	0.056614403	0	0	0.040576216	0.019145686	0.112957631	0.060577159	0.120505317	0.037974793	0.013534494	0.068167572	0	0	0.003458595	0.022	0.216811927	0.990993427
TCGA-05-4384-01A-01R-1755-07	0.121411073	0	0.062997881	0.0613525	0	0.104496899	0	0.025406885	0	0	0	0.025386453	0.020243388	0.171898301	0.016589909	0.26200098	0.059436598	0	0.045032307	0	0	0.023746826	0.004	0.385467238	0.922890606
TCGA-86-A4P8-01A-11R-A24X-07	0.06713827	0	0.007862943	0.112530328	0	0.31955293	0.011991169	0	0	0	0.0148844	0.018560151	0.018728939	0.119586409	0.038029951	0.173852683	0.009766503	0	0.084247188	0	0	0.003268134	0.006	0.347708757	0.939924921
TCGA-49-4488-01A-01R-1755-07	0.009933543	0.014237394	0.033160428	0.177527932	0	0.125063472	0.059224749	0.029857379	0.035419908	0	0	0	0.008196298	0.139409236	0.087733837	0.108912344	0.145330794	0.004767894	0.021224791	0	0	0	0.06	0.13519103	1.028011733
TCGA-44-6779-01A-11R-1858-07	0.02287487	0	0.006621479	0.180548811	0	0.167268146	0.053561053	0.017045331	0.050225773	0	0.068321631	0	0	0.0790289	0.143470368	0.144197845	0.014983266	0	0.042479592	0	0	0.009372935	0.006	0.318622244	0.957392808
TCGA-73-4662-01A-01R-1206-07	0.082258265	0	0.176846666	0.101542917	0	0.21723658	0.019184045	0.019161338	0.016618759	0.011764446	0	0	0.016967336	0.075109329	0.0144484	0.107017757	0.068032732	0.048329602	0.020750487	0	0	0.004731341	0.003	0.416622961	0.908923381
TCGA-97-A4M7-01A-11R-A24X-07	0.040336861	0.017260185	0	0.063072036	0	0.254965658	0	0.025190163	0.06091902	0	0	0.077319772	0.050192442	0.035122984	0.044707088	0.120291737	0.086009161	0.00734122	0.114104032	0	0	0.003167641	0.061	0.131196624	1.027738632
TCGA-55-1592-01A-01R-0946-07	0.10072647	0	0.092690588	0.050945817	0	0.126157389	0.008040616	0.004000814	0.00950356	0	0.024688594	0	0.050584774	0.223920755	0.044616295	0.117756721	0.085411102	0	0.053753003	0	0.002473909	0.004729594	0.006	0.346240142	0.939990533
TCGA-91-7771-01A-11R-2170-07	0.125678004	0	0.077128354	0.099399197	0	0.355087466	0.022951587	0.004486689	0	0	0	0.01308739	0.008452762	0.024871589	0.065388814	0.140020716	0.024223461	0.00505636	0.029678589	0	0	0.004489023	0.007	0.311456417	0.959156096
TCGA-J2-A4AG-01A-11R-A24H-07	0.175345573	0	0.068463443	0.062726879	0	0.239320432	0.044391481	0.018053763	0.013878618	0	0	0.018773109	0.020055191	0.053385266	0.025177991	0.080254532	0.095709038	0.050946015	0.030560671	0	0	0.002957999	0.003	0.436919691	0.899030044
TCGA-S2-AA1A-01A-12R-A39D-07	0.125758873	0	0.213229484	0.068839025	0	0.216308953	0.00913218	0.052028831	0.028662243	0	0	0.021272668	0	0.092394577	0.041094538	0.029924285	0.049564132	0	0.05179021	0	0	0	0.003	0.423929953	0.90833312
TCGA-91-6835-01A-11R-1858-07	0.034841273	0.043564861	0	0.145300937	0	0.19271322	0.040167245	0.026626208	0.041256144	0	0	0	0	0.224024745	0.076706856	0.117899249	0.031708465	0	0.025190797	0	0	0	0.002	0.511751849	0.8614039
TCGA-49-AARR-01A-11R-A41B-07	0.159045484	0	0.113697232	0.112501481	0	0.132541142	0	0.04365677	0.021963099	0	0	0.060039199	0.011600936	0.080479388	0.015777317	0.104206966	0	0.009519129	0.130469062	0	0	0.004502793	0.003	0.409914036	0.911756659
TCGA-97-A4LX-01A-11R-A24X-07	0.133458827	0	0.105085609	0.083105757	0	0.177571886	0.018369114	0.031884946	0.052175432	0	0	0.015316095	0.004239544	0.064922229	0.100579491	0.099940752	0.041211473	0.007105374	0.052973463	0	0	0.012060008	0.005	0.379882557	0.925584114
TCGA-49-AARO-01A-12R-A41B-07	0.173794855	0	0.075534903	0.057036595	0	0.13453614	0.023209589	0.042402013	0.017033615	0	0.011907892	0	0.005926086	0.227363087	0.034748213	0.095373733	0.056866639	0.026310696	0.017275149	0	0	0.000680794	0.003	0.438810561	0.897908027
TCGA-75-6212-01A-11R-1755-07	0.139508437	0	0.116694605	0.021992198	0	0.143664245	0.0078586	0.013400448	0.027607753	0	0	9.96E-05	0	0.029108006	0.015607416	0.150414801	0.203382826	0.015075269	0.10220226	0	0	0.013383579	0.003	0.413951231	0.909769823
TCGA-78-8662-01A-11R-2403-07	0.120020177	0	0.029038032	0.123845814	0	0.14893424	0.022336348	0.115795192	0	0	0	0.024929054	0.005560685	0.142504355	0.111982492	0.119152344	0.01976938	0	0.016131886	0	0	0	0.059	0.136385209	1.034805521
TCGA-67-6216-01A-11R-1755-07	0.082531561	0	0.07177884	0.079223438	0	0.128772186	0.013330386	0.018738719	0.04205834	0	0	0.042937813	0.079296403	0.009549346	0.027678731	0.093763141	0.194296765	0.017105784	0.097032755	0	0	0.001905793	0.015	0.243175515	0.977529186
TCGA-44-2662-01A-01R-A278-07	0.023978881	0	0.078097618	0.00750001	0	0.087443648	0.035331785	0.004377218	0	0.014908857	0	0.007479859	0.107490472	0.261926563	0.014145083	0.105329909	0.108041491	0.015055147	0.053855957	0	0.017119473	0.05791803	0.013	0.27177383	0.975437062
TCGA-05-5420-01A-01R-1628-07	0.025815972	0	0.016471306	0.094133422	0	0.136767555	0.078370731	0.018205791	0.006798301	0	0.010603684	0	0	0.118386606	0.131913101	0.166930429	0.119138101	0	0.046621062	0	0.005609797	0.024234141	0.163	0.07060558	1.052569602
TCGA-97-A4M3-01A-11R-A24X-07	0.098638521	0	0.102278225	0.062668681	0	0.19395655	0	0.078637532	0.025532032	0	0	0.043824839	0.049196795	0.04130633	0.02444131	0.159680638	0.037888995	0.026335959	0.028621096	0.005733073	0.017583097	0.003676328	0.019	0.227199262	0.990050454
TCGA-97-A4M5-01A-11R-A24X-07	0.049553111	0	0.03572172	0.093186824	0	0.128131476	0	0.00293648	0.007860581	0	0.045904828	0.011480928	0.009380783	0.162240094	0.053907872	0.265509678	0.006369938	0.015042488	0.105387767	0	0	0.007385432	0.022	0.216691306	0.994023586
TCGA-75-6214-01A-41R-1949-07	0	0	0.003121266	0.114140632	0	0.137967582	0.024942955	0.053896363	0.021893491	0	0	0.014682691	0	0.263958045	0.074640449	0.16427122	0.039229821	0.026076724	0.033276611	0	0	0.02790215	0.039	0.174696983	1.022965864
TCGA-55-1596-01A-01R-0946-07	0.05086327	0	0.052225598	0.099450959	0	0.122283652	0	0.066400653	0.061235067	0	0.024223857	0	0.00268232	0.158113621	0.080983411	0.142898124	0	0.104192978	0.034446491	0	0	0	0.039	0.174038167	1.015854034
TCGA-78-7148-01A-11R-2039-07	0.089657195	0	0.054346653	0.208371034	0	0.152538439	0.043322247	0.033458001	0.013081202	0	0	0.026678044	0.012351766	0.065586284	0.058595445	0.111407107	0.070974726	0.000108732	0.059523124	0	0	0	0.014	0.259509796	0.977101714
TCGA-MN-A4N1-01A-11R-A24X-07	0.136346277	0	0.024739553	0.046838699	0	0.120102947	0	0.038820165	0.025202874	0	0.063299558	0	0	0.357496284	0.010410033	0.134987723	0	0.029879539	0	0.011876348	0	0	0.007	0.311239069	0.963959554
TCGA-44-8119-01A-11R-2241-07	0.133421938	0	0.141425833	0.057740108	0	0.122309169	0.042241378	0.001835967	0.006933165	0	0.014832924	0.018813775	0	0.270315221	0.049316704	0.112593401	0	0	0.024798289	0	0	0.003422128	0.005	0.353089736	0.941886355
TCGA-78-7149-01A-11R-2039-07	0.178137114	0	0.240525216	0.105442374	0	0.177509991	0	0.016609564	0.010302268	0	0	0.020690831	0	0.052481972	0.067333386	0.05717207	0	0	0.064802486	0	0	0.008992727	0.001	0.533970072	0.844913707
TCGA-05-4389-01A-01R-1206-07	0.043707663	0	0.003184471	0.258661978	0	0.046837721	0.075262156	0.020806397	0.049762234	0	0	0	0	0.084510952	0.100901718	0.122365692	0.118371821	0.004675792	0.064959	0	0	0.005992402	0.013	0.274120147	0.97060771
TCGA-75-7025-01A-12R-1949-07	0.180546913	0	0.069567384	0.082537411	0	0.181615629	0	0.032696192	0.03491832	0	0	0.037952884	0.041907902	0	0.003018883	0.06221395	0.148290656	0.055562126	0.063248963	0	0	0.005922788	0.003	0.442155904	0.896548166
TCGA-62-8402-01A-11R-2326-07	0.039646307	0	0.009346712	0.114924214	0	0.159734352	0.084015005	0.00015985	0.043663287	0	0.01440763	0.002515363	0	0.256253695	0.195858647	0.046961379	0.001793947	0	0.028557683	0	0	0.002161929	0.007	0.307953024	0.968320039
TCGA-49-4487-01A-21R-1858-07	0.121557826	0.002126983	0.078069522	0.239864348	0	0.026431113	0.095036708	0.011271666	0.067927737	0	0	0	0.00130085	0.187870349	0.051863934	0.091483607	0	0.010741416	0.014453939	0	0	0	0.006	0.326862811	0.950692629
TCGA-MN-A4N4-01A-12R-A24X-07	0.142606178	0	0.086194628	0.042299234	0	0.048303897	0.022832107	0.021721254	0.023173454	0.012809182	0	0	0	0.417808118	0.031260058	0.105258469	0	0	0.041338575	0	0	0.004394846	0.005	0.377128369	0.935088723
TCGA-55-8204-01A-11R-2241-07	0	0	0.167470182	0.099368759	0	0.121981588	0.050422048	0	0	0	0.008727104	0.000350951	0.001572154	0.080341188	0.17242225	0.096462086	0.042872126	0.006202474	0.098636387	0	0.011751125	0.041419578	0.015	0.253855792	0.985727045
TCGA-55-6712-01A-11R-1858-07	0.117698654	0	0.050773678	0.126227317	0	0.249989198	0.025495185	0	0.016619934	0.011373351	0	0	0	0.134808709	0.097937798	0.111785904	0	0	0.057290272	0	0	0	0.007	0.311153423	0.957145042
TCGA-78-7147-01A-11R-2039-07	0.082658906	0	0.025628345	0.139306918	0	0.139287528	0.007392198	0.021653967	0.02852202	0	0	0.035382316	0.011431563	0.046833645	0.162628193	0.133248196	0.054458071	0.01541222	0.096155914	0	0	0	0.007	0.313965862	0.956062548
TCGA-55-7907-01A-11R-2170-07	0.114907451	0	0.096317057	0.143563098	0	0.210162462	0.027986437	0.030125732	0.024826244	0	0.005242028	0	0	0.103348626	0.080843368	0.110719958	0.012015071	0	0.031586751	0	0	0.008355716	0.005	0.365526768	0.932929506
TCGA-78-7535-01A-11R-2066-07	0.001444867	0.020554206	0.028293567	0.03656773	0	0.081124266	0	0.000863157	0.011472154	0	0.021708844	0.005534094	0.01405024	0.333540027	0.012897094	0.219698951	0.20593377	0	0.006317032	0	0	0	0.008	0.300004562	0.977874673
TCGA-55-8206-01A-11R-2241-07	0.080686946	0	0.037464229	0.024743948	0	0.15128656	0	0	0.033567016	0	0	0.065269051	0.200937354	0	0.00940114	0.077180458	0.151533187	0.002666885	0.159717712	0	0.005545514	0	0.009	0.293778796	0.958769351
TCGA-4B-A93V-01A-11R-A39D-07	0.106893221	0	0.218081418	0.084007355	0	0.058854006	0.07531154	0.016468217	0.032826606	0	0	0.034927132	0	0.278898211	0.028636051	0.042241274	0	0	0.022854969	0	0	0	0.002	0.470957188	0.882413381
TCGA-55-6984-01A-11R-1949-07	0.046510231	0.090771076	0.048258854	0.078089425	0	0.306169017	0	0	0.073207045	0	0	0.029487479	0.001889505	0.070619975	0.00300602	0.084183356	0.04611805	0.048996032	0	0.033676038	0	0.039017897	0.01	0.280132297	0.971847354
TCGA-50-6591-01A-11R-1755-07	0.007745095	0	0	0.037569311	0	0.343959421	0	0.023437068	0.016108778	0	0	0.013886239	0	0.477289958	0.007575049	0	0.002895601	0	0	0.069533481	0	0	0.06	0.133848274	1.076778238
TCGA-86-8668-01A-11R-2403-07	0.064784256	0	0.139655698	0.051212167	0	0.183635567	0	0.046102321	0.022142105	0	0	0.020953858	0	0.143997874	0.079068898	0.121430023	0.046938798	0	0.074334553	0	0	0.005743882	0.006	0.343858374	0.941310192
TCGA-38-4625-01A-01R-1206-07	0.06416854	0	0.094322063	0.102346935	0	0.09340072	0.043761675	0.022495041	0	0	0	0.018522563	0.005332311	0.154665638	0.088842277	0.182247868	0	0.060174954	0.058666316	0	0.000844179	0.010208921	0.006	0.342819032	0.941210339
TCGA-91-6830-01A-11R-1949-07	0.060311162	0	0.002984768	0.143443455	0	0.171277213	0	0.03632386	0	0	0	0.056998962	0.022928915	0.15716649	0.096629635	0.100785955	0.012080947	0.009951788	0.105433469	0	0.01708489	0.006598489	0.042	0.159054065	1.020201331
TCGA-55-7911-01A-11R-2170-07	0.079026281	0	0.004269181	0.121929795	0	0.241522934	0.095084029	0.071064687	0	0	0.02010078	0.022110207	0.014138811	0.001144143	0.024293019	0.124561197	0	0.120598687	0.056283146	0	0.000170716	0.003702385	0.042	0.156353655	1.024549042
TCGA-50-5072-01A-21R-1858-07	0.136804304	0	0.124404349	0.054745429	0	0.216804482	0.001789057	0.035711792	0.003370905	0	0.006691755	0.006096029	0.013434893	0.145220717	0.042020754	0.111703807	0.005427181	0.037294966	0.028588306	0	0	0.029891275	0.004	0.380696719	0.925601663
TCGA-55-6979-01A-11R-1949-07	0.077420543	0	0.10869449	0.119001541	0	0.148381466	0.02717368	0.051299968	0.013923035	0	0	0.016907078	0	0.129400436	0.096235097	0.154455127	0.016460685	0	0.036392882	0	0	0.00425397	0.005	0.353790141	0.937238023
TCGA-78-7154-01A-11R-2039-07	0.080749153	0	0.005101501	0.081197017	0	0.323777045	0.032561639	0.021497391	0	0	0.00897581	0.015265642	0.011832599	0.040769817	0.120714233	0.124963838	0.052291933	0.006808027	0.073494355	0	0	0	0.009	0.282257662	0.96965864
TCGA-38-4626-01A-01R-1206-07	0.030996825	0	0.007532904	0.031533876	0	0.096248359	0.01176001	0	0	0	0.005956235	0.010296738	0.047283351	0.295483201	0.007174163	0.268493614	0	0.066237711	0.079840266	0	0	0.041162748	0.009	0.290308708	0.974986391
TCGA-55-8097-01A-11R-2241-07	0.104897182	0	0.074520992	0.069650652	0	0.242276477	0.008562081	0.02624111	0.04012452	0	0	0.014958771	0.014829116	0.017469912	0.023606039	0.141547095	0.118032276	0.015277079	0.088006697	0	0	0	0.006	0.343545249	0.939926189
TCGA-05-4403-01A-01R-1206-07	0.168282789	0	0.026878783	0.023796113	0	0.162570345	0	0.006094973	0.005867521	0	0	0.02683037	0.029654651	0.191824668	0.054858667	0.158843097	0.026928373	0	0.113983196	0	0.003586454	0	0.005	0.35956589	0.933685527
TCGA-44-6777-01A-11R-1858-07	0.046913543	0	0.121277876	0.045457089	0	0.10684371	0.01179603	0.011670111	0.015265537	0	0	0.014955594	0.023285661	0.159188663	0.040001736	0.222283116	0.082095744	0.002269871	0.080402518	0	0	0.016293202	0.007	0.310218609	0.955360375
TCGA-38-4629-01A-02R-1206-07	0.007514919	0	0.051949533	0.140424514	0	0.101198993	0.080118524	0.00670091	0.00807832	0	0.016314747	0	0.065419662	0.127495413	0.09238659	0.232811446	0.019088488	0	0.04286539	0	0.000895088	0.006737464	0.04	0.167746995	1.012349919
TCGA-55-6543-01A-11R-1755-07	0.134719746	0	0.064076251	0.048198961	0	0.132403701	0	0.012098296	0.01307882	0	0	0.023389915	0.021969424	0.143319249	0.032175772	0.240109558	0.012632753	0	0.087646224	0	0	0.034181331	0.005	0.35604054	0.935193488
TCGA-97-8177-01A-11R-2287-07	0.049717333	0	0.045966822	0.064432449	0	0.122190987	0	0.050721522	0.032111556	0	0	0.031941827	0.020729431	0.0905926	0.013238638	0.172628853	0.209660074	0.031068117	0.033538997	0.016114144	0	0.015346649	0.018	0.232625008	0.984595987
TCGA-38-4630-01A-01R-1206-07	0.096592562	0	0.030220331	0.130798597	0	0.223558685	0.008672702	0.000741486	0	0	0.016639236	0	0	0.227891817	0.094561636	0.14648316	0.012980792	0	0	0.010858997	0	0	0.024	0.209319886	1.006140157
TCGA-67-4679-01B-01R-1755-07	0.073117039	0	0.010218739	0.074845916	0	0.208336549	0.007902041	0.010307902	7.89E-05	0	0	0.020771001	0.088679988	0	0.023738404	0.070931633	0.213957588	0.012711411	0.174053977	0	0.000780484	0.0095684	0.006	0.342252989	0.939670561
TCGA-55-7726-01A-11R-2170-07	0.111335784	0	0.086199905	0.05469004	0	0.199635947	0	0.009363318	0	0	0	0	0	0.072640988	0.066721871	0.088675973	0.258091891	0	0	0.037463187	0.001597266	0.013583832	0.009	0.289516577	0.964127759
TCGA-55-A48Z-01A-12R-A24X-07	0.068889272	0	0.212221869	0.072378201	0	0.108281166	0.0055982	0.014746612	0.056970891	0	0.014167194	0	0	0.203907685	0.063284501	0.13189389	0.028905288	0	0.01875523	0	0	0	0.002	0.473697914	0.880008696
TCGA-91-8499-01A-11R-2403-07	0.037626776	0	0.022882698	0.174201271	0	0.187098326	0.033402531	0.040792207	0.007846886	0	0.010408012	0	0.001479373	0.094990678	0.113787456	0.145877518	0.096422467	0	0.019312153	0	0.011821737	0.002049911	0.06	0.133022641	1.032942513
TCGA-44-2668-01A-01R-0946-07	0.035646703	0	0.028797026	0.086602444	0	0.132264327	0.097142063	0	0	0	0.007732935	0.01269629	0.013112334	0.330434115	0.06795658	0.062832091	0	0.008612198	0	0.096838369	0	0.019332524	0.014	0.264732599	0.983706923
TCGA-78-7537-01A-11R-2066-07	0.072021776	0	0.280785407	0.125413104	0	0.061313156	0	0.016986109	0.062731894	0	0	0.042694464	0	0.046913521	0.004527016	0.14798803	0.050216853	0.024624953	0.057300926	0	0	0.006482793	0.002	0.489331251	0.872057289
TCGA-78-7163-01A-12R-2066-07	0.148712264	0	0.12009336	0.219728464	0	0.228056645	0.010019248	0.028341511	0.017261028	0.008647678	0	0.016297639	0.005174623	0.024497195	0.030125029	0.059906568	0.02103228	0.02765881	0.032768194	0	0	0.001679465	0.005	0.357937474	0.943161258
TCGA-44-7659-01A-11R-2066-07	0.079833416	0.007082059	0.149588258	0.053464292	0	0.185758252	0	0.036314244	0.031768045	0	0	0.026702511	0.008396588	0.066501594	0.027893098	0.130335802	0.078743342	0.043308331	0.070241248	0	0	0.00406892	0.005	0.379592338	0.925093173
TCGA-05-4415-01A-22R-1858-07	0.073479047	0	0.062965995	0.209167238	0	0.13249977	0.08849943	0.047205084	0	0	0.040604179	0.028540282	0.007350064	0.074631046	0.08132112	0.077311744	0	0.010107991	0.045353214	0	0	0.020963796	0.014	0.263086299	0.979552823
TCGA-86-A456-01A-11R-A24H-07	0.085542933	0	0.010054826	0.049869016	0	0.180458724	0.003447118	0.046699534	0.000392274	0	0	0.003935323	0	0.175445766	0.068248107	0.305089039	0	0.042224226	0	0.025021754	0	0.003571359	0.015	0.251215619	0.98620518
TCGA-67-3770-01A-01R-0946-07	0.084861515	0	0.010931109	0.06197126	0	0.243711245	0.020256343	0.022778548	0	0.050705418	0	0	0	0.066439592	0.061727589	0.203305153	0.027139284	0.048488635	0.07401054	0	0	0.023673769	0.004	0.390364589	0.919858917
TCGA-95-A4VK-01A-11R-A262-07	0.194779922	0	0.042640345	0.124586818	0	0.203327747	0.01388237	0.064661716	0.024786254	0	0	0.02040363	0	0.123657461	0.078266416	0.049726681	0	0.019015369	0.040265272	0	0	0	0.005	0.357224522	0.938458512
TCGA-44-6775-01C-02R-A277-07	0.132165825	0	0.009096189	0	0	0.336736238	0.034188417	0.009923104	0	0	0	0.020091673	0.01301883	0	0	0.165339619	0.026895178	0.06690052	0.112465677	0	0.066532759	0.00664597	0.023	0.214726182	0.991177162
TCGA-93-8067-01A-11R-2287-07	0.035073148	0	0.040615184	0.077575336	0	0.150226436	0.014178208	0.073411764	0.028893623	0	0.035747271	0.02007708	0.003075181	0.123542671	0.082685008	0.17192873	0.06402826	0.039812402	0.032443605	0	0	0.006686093	0.061	0.131691259	1.027873633
TCGA-86-8279-01A-11R-2287-07	0.036854528	0	0.04039432	0.027272246	0	0.088486139	0.003759348	0.012338035	0.020260633	0	0.01056669	0	0.001851504	0.321630808	0.034544187	0.118479341	0.270476841	0.005492706	0.007592675	0	0	0	0.04	0.170248309	1.036350097
TCGA-93-A4JO-01A-21R-A24X-07	0.140213047	0	0.063531228	0.109486323	0	0.231054968	0.006841283	0.026953492	0.026522463	0	0	0.001026691	0	0.128892998	0.082011318	0.139287087	0.00692954	0	0.033278897	0	0	0.003970667	0.006	0.335379078	0.946526492
TCGA-38-4632-01A-01R-1755-07	0.038646882	0	0.018638613	0.087518132	0	0.156143204	0.087995288	0.021129768	0.011289268	0	0.013226761	0	0.012480854	0.002300846	0.055601009	0.16382924	0.196856763	0.021743758	0.07075854	0	0.013751799	0.028089277	0.019	0.22686244	0.983194183
TCGA-97-8174-01A-11R-2287-07	0.094196553	0	0.116260115	0.057328082	0	0.278995321	0.027728395	0	0	0	0.011476681	0	0.021866135	0	0.101487456	0.170623938	0.046961425	0.003797537	0.067588844	0	0	0.001689518	0.005	0.352701297	0.937228011
TCGA-05-4433-01A-22R-1858-07	0.021983502	0.005351695	0	0.099885269	0	0.161932786	0.025082646	0.02097782	0.006829566	0	0	0.008442053	0	0.2987313	0.099492942	0.146307714	0.023185359	0	0.0609841	0	0	0.020813247	0.005	0.376264895	0.929698126
TCGA-78-7155-01A-11R-2039-07	0.102782106	0	0.017081907	0.206838076	0	0.122670245	0.070404903	0.053402857	0	0.01628328	0	0.007549702	0.014200544	0.052428897	0.095953946	0.138736704	0.088269202	0	0.013397634	0	0	0	0.019	0.229658912	0.990995478
TCGA-67-3773-01A-01R-0946-07	0.082603178	0	0.064463547	0.075458529	0	0.176126961	0.010507915	0.043890796	0.010600301	0.002950669	0	0.030004857	0.001061663	0	0.084530289	0.146956702	0.158009559	0	0.110257014	0	0	0.002578019	0.006	0.345126187	0.93854574
TCGA-93-7348-01A-21R-2039-07	0.221504737	0	0.15755293	0.064467536	0	0.148076251	0.02182589	0	0.033220306	0	0	0	0	0.2308657	0.038642059	0.062811748	0.000667126	0	0.000574714	0.015033078	0	0.004757926	0.002	0.481996516	0.875955598
TCGA-73-4677-01A-01R-1206-07	0.143034551	0	0.152920926	0.132470386	0	0.205172993	0	0.022342589	0	0	0	0.015576142	0.031935789	0.003295565	0.027182942	0.12043541	0.05573234	0.02502233	0.054284605	0	0	0.010593433	0.002	0.479523301	0.877062068
TCGA-44-A4SU-01A-11R-A24X-07	0.171100101	0	0.30438637	0.029868424	0	0.12361659	0	0.076956276	0.02851059	0	0	0	0	0.097734501	0.061847574	0.014577035	0.059167757	0.015480015	0.016754767	0	0	0	0	0.571997125	0.820337135
TCGA-L9-A443-01A-12R-A24H-07	0.136290894	0	0.098413837	0.118473141	0	0.171664227	0.006879595	0.071276791	0.010483208	0	0	0.014426954	0	0.138449108	0.086031024	0.088143702	0.020724445	0	0.038743074	0	0	0	0.006	0.334939336	0.947492893
TCGA-91-A4BC-01A-11R-A24H-07	0.091796583	0	0.117869293	0.346216031	0	0.047104259	0.153950861	0.037446262	0.00402818	0	0	0.014269052	0.007356535	0.041038783	0.031328401	0.059143611	0.001805114	0	0.043013189	0	0	0.003633844	0.006	0.342333108	0.948576086
TCGA-73-4668-01A-01R-1206-07	0.169532229	0	0.196013101	0.064740453	0	0.103606561	0.013154155	0.021189942	0.015112212	0	0	0	0	0.233805165	0.007603701	0.090142454	0	0.037563627	0.031736752	0.01482475	0	0.000974899	0.002	0.460940954	0.888186864
TCGA-73-4659-01A-01R-1206-07	0.067081713	0	0.080442479	0.030118481	0	0.14503495	0	0	0	0	0.007373644	0.000838184	0.007483487	0.141700979	0.004663194	0.292254779	0.073177958	0.037567633	0.06075601	0	0	0.05150651	0.006	0.331346945	0.947063116
TCGA-55-6985-01A-11R-1949-07	0.15074109	0	0.093533839	0.050741204	0	0.203327294	0.045609709	0.009286317	0.011384556	0	0	0.027511895	0	0.134875488	0.080616156	0.102571513	0.004699041	0	0.079430368	0	0	0.005671528	0.003	0.397455858	0.917110144
TCGA-55-6642-01A-11R-1858-07	0	0.002406658	0.162556288	0.156028689	0	0.179683226	0.12345946	0	0	0	0.039734802	0	0	0.160920596	0.034611419	0.095318848	0	0	0.039089507	0	0	0.006190508	0.014	0.267945792	0.977403467
TCGA-86-8673-01A-11R-2403-07	0.043881479	0	0.08520426	0.189999891	0	0.050961314	0.042106696	0.038147798	0.049425406	0	0.043642431	0.023625723	0	0.26241547	0.055621132	0.113172509	0	0	0	0	0	0.001795891	0.023	0.214275557	1.00492733
TCGA-86-8669-01A-11R-2403-07	0.07355785	0	0.17413621	0.083827295	0	0.171705299	0.026221189	0.010745937	0.031618476	0	0	0.035369974	0.049482704	0.103408297	0.030509066	0.05357419	0.104143416	0.023759177	0.02794092	0	0	0	0.003	0.439924586	0.897356422
TCGA-44-2656-01A-02R-0946-07	0.093100382	0	0.128109203	0.185798237	0	0.12619016	0.040117639	0.030569631	0	0	0	0.033221563	0.016312409	0.036021798	0.075919313	0.121035743	0.025835402	0.000969624	0.075925637	0	0.005867249	0.005006011	0.005	0.357383269	0.935815254
TCGA-MP-A4SY-01A-21R-A24X-07	0.166288146	0	0.020761245	0.028549554	0	0.100439548	0.008669628	0	0.031037454	0	0.007212819	0	0	0.39792436	0.011907636	0.157884332	0.032864561	0	0.033672748	0	0	0.00278797	0.005	0.374843747	0.935891766
TCGA-L4-A4E5-01A-11R-A24X-07	0.109774825	0	0.034972195	0.115493258	0	0.178425738	0.00751323	0.027682623	0.045655921	0	0	0.032938092	0	0.229385742	0.066003458	0.134145143	0.006225708	0	0.011784067	0	0	0	0.028	0.198016079	1.0096762
TCGA-97-8171-01A-11R-2287-07	0.081021712	0	0.067474647	0.016864031	0	0.137273523	0	0.035515333	0	0	0	0.011758042	0	0.285108916	0.013343116	0.258079321	0.012354323	0.033570723	0.044936293	0	0	0.002700018	0.007	0.307203291	0.963864983
TCGA-83-5908-01A-21R-2287-07	0.08873608	0	0.016367853	0.281918605	0	0.086832892	0.162925069	0.03078661	0.003212121	0	0.054615043	0	0.010667425	0.04234875	0.096622482	0.053746507	0.061678243	0	0.009542319	0	0	0	0.004	0.389642517	0.922584291
TCGA-95-7562-01A-11R-2241-07	0.119428214	0	0.084062489	0.033943783	0	0.200691051	0.03333611	0.012421654	0.021749809	0	0	0.004911906	0.001816301	0.192577434	0.092002745	0.141731699	0.010844412	0	0.042576035	0	0	0.007906357	0.008	0.296217361	0.963051532
TCGA-75-5126-01A-01R-1755-07	0.03980476	0	0.001432769	0.025823548	0	0.141943071	0.05625004	0	0.016985032	0.012364088	0.001604034	0	0.028599835	0.154276808	0.073468031	0.245767307	0.035902006	0.024018609	0.046417726	0	0.041883302	0.053459034	0.004	0.382223397	0.923876364
TCGA-97-A4M1-01A-11R-A24X-07	0.055335712	0	0.007970268	0.065060382	0	0.134334014	0	0.00181969	0.001353592	0	0	0.047237257	0.04675689	0.107455022	0.028233302	0.277465656	0.036045024	0.002712535	0.188220658	0	0	0	0.006	0.321688905	0.949685743
TCGA-05-4424-01A-22R-1858-07	0.08781071	0	0.052948768	0.072181213	0	0.204262616	0.028492424	0.018655916	0.000796035	0	0.001769191	0	0.045084124	0.124172548	0.092084703	0.183416624	0.030844741	0.006302316	0.045452211	0	0	0.005725859	0.008	0.300875245	0.958060388
TCGA-91-A4BD-01A-11R-A24H-07	0.005975602	0	0.056935717	0.026987121	0	0.149932498	0	0.035372565	0.019350051	0	0	0.024521456	0.15793501	0.049697498	0.016237	0.211568413	0.036934018	0.040982786	0.167570266	0	0	0	0.038	0.180170339	1.002150886
TCGA-91-8497-01A-11R-2403-07	0.124473206	0	0.261074134	0.087947969	0	0.111313914	0.002421532	0.039734602	0.044706093	0	0	0.020333284	0.011615689	0.032670866	0.009340749	0.078731987	0.109070954	0.00671117	0.053052551	0	0	0.0068013	0.002	0.511595309	0.858643336
TCGA-49-AARE-01A-11R-A41B-07	0.165185996	0	0.093733696	0.079030947	0	0.158306614	0.014585134	0.04105403	0.059289386	0	0.01161627	0	0	0.202134136	0.098365781	0.052237928	0	0	0.024460083	0	0	0	0.003	0.416121288	0.909481472
TCGA-75-6205-01A-11R-1755-07	0.009546849	0.003992441	0.011448267	0.092562014	0	0.230602544	0.052573439	0.009187357	0.010022632	0	0.015692186	0	0	0.122875588	0.072855281	0.251626	0.031490404	0	0.054526133	0	0.029280562	0.001718304	0.093	0.107442855	1.03916583
TCGA-73-4676-01A-01R-1755-07	0.012020695	0	0	0.07282571	0	0.12771875	0.015959303	0	0.007117232	0	0	0	0.059694458	0.184097467	0	0.294944474	0	0.078892028	0.118980282	0	0	0.027749601	0.007	0.310650593	0.958036857
TCGA-NJ-A55R-01A-11R-A262-07	0.134005061	0.030462201	0.170846432	0.06495609	0	0.042607671	0.005748534	0.026449661	0.041228542	0	0	0.034512325	0	0.297233536	0.012941671	0.073813011	0	0	0.065195264	0	0	0	0.003	0.419580499	0.910795027
TCGA-49-4514-01A-21R-1858-07	0.068144767	0	0.02635402	0.204615934	0	0.072096525	0.06230678	0.073698481	0.057106517	0	0	0.057498242	0.008267697	0.080773361	0.072177011	0.110385237	0	0.051377642	0.055197786	0	0	0	0.039	0.173175317	1.017924442
TCGA-55-8507-01A-11R-2403-07	0.038194615	0	0.044637955	0.072588309	0	0.080503331	0.006759485	0.047366433	0	0	0	0.043395523	0.013052888	0.310300498	0.036275234	0.18913403	0	0.053073392	0	0.041881177	0	0.022837132	0.025	0.201228394	1.014408151
TCGA-44-2666-01B-02R-A277-07	0.096123338	0	0.105772413	0	0	0.419480878	0	0	0	0	0	0.0033691	0.007900465	0	0	0.046574053	0.003560985	0.109145663	0.206040323	0	0.002032782	0	0.009	0.283818439	0.972251121
TCGA-05-4417-01A-22R-1858-07	0.052017885	0	0.109246345	0.071478701	0	0.202875208	0.091225698	0.033623216	0.03167827	0	0	0.015880493	0.015215986	0.12441922	0.026660632	0.085714978	0.064903855	0.04029854	0.023765036	0	0	0.010995937	0.007	0.307956176	0.955355157
TCGA-67-3771-01A-01R-0946-07	0.07839238	0	0.161385051	0.089484409	0	0.085119037	0.018015137	0	0.015680645	0	0	0.044021162	0	0.174092595	0.111474336	0.140827385	0.014530075	0	0.06322575	0	0	0.003752039	0.004	0.393124397	0.920576564
TCGA-69-7760-01A-11R-2170-07	0.064960037	0	0.021613478	0	0	0.110850309	0.009129015	0.048713031	0.019990057	0	0	0	0.010057456	0.185851605	0	0.104752393	0	0.366960669	0.050064597	0	0	0.007057353	0.032	0.191545913	1.02712333
TCGA-75-6211-01A-11R-1755-07	0.014235096	0.006622143	0.14635463	0.097806662	0	0.246361838	0.019845588	0.056672132	0.013739982	0	0	0.03731123	0.014275665	0	0.026915872	0.167656134	0.045939936	0.006540694	0.086991765	0	0	0.012730634	0.008	0.304932715	0.958977006
TCGA-93-7347-01A-11R-2187-07	0.052344747	0	0.072153858	0.127048793	0	0.169065596	0.022244865	0.036364649	0.052710098	0	0	0.021915499	0	0.181628453	0.036139981	0.105429406	0.036522882	0.029650931	0.056780243	0	0	0	0.006	0.317946937	0.952271399
TCGA-71-8520-01A-11R-2403-07	0.172775585	0	0.026689397	0	0	0.125122569	0.006156863	0.012538267	0.024645026	0.01502129	0.045045806	0	0	0.325698989	0.01701481	0.143478841	0	0.032800639	0.052283039	0	0	0.00072888	0.005	0.364636178	0.935168848
TCGA-69-7973-01A-11R-2187-07	0.094032043	0	0.105264168	0.108874201	0	0.142458222	0.081230041	0	0.004042153	0	0	0.036698377	0.014575297	0.040270329	0.041402066	0.12688272	0.052117025	0.020914026	0.120171884	0	0	0.011067446	0.006	0.31717984	0.950140961
TCGA-55-A4DG-01A-11R-A24H-07	0.152320111	0	0.173899367	0.12608294	0	0.246911473	0.020539814	0.011836634	0	0	0.005136883	0	0.010780038	0.053869969	0.054289219	0.103667706	0.007654318	0.006826241	0.024420204	0	0	0.001765085	0.002	0.481660374	0.875604912
TCGA-O1-A52J-01A-11R-A262-07	0.00760831	0.014287667	0	0.00740834	0	0.08356033	0	0	0.015768619	0	0	0.039001651	0.2032573	0.063766373	0	0.367983927	0.024399653	0.073176913	0.097259936	0	0.00252098	0	0.021	0.221003807	0.998872681
TCGA-55-6970-01A-11R-1949-07	0.061799981	0	0.028312897	0.073728279	0	0.241632833	0.01050614	0.044419753	0	0	0	0.020429413	0.02629281	0.130216783	0.059329248	0.142433503	0	0.08115299	0.079745369	0	0	0	0.041	0.165806648	1.013701368
TCGA-69-8255-01A-11R-2287-07	0.134125105	0	0.094998527	0.263800517	0	0.066628671	0.176544617	0.049512491	0	0	0.0026093	0.021032596	0.014025112	0.038533355	0.05201887	0.061546408	0	0.00232629	0.02229814	0	0	0	0.006	0.340785235	0.947447599
TCGA-05-4432-01A-01R-1206-07	0.081057675	0	0.172337175	0.101183967	0	0.089360527	0.029432998	0.020115186	0.043062871	0	0	0.016188101	0	0.225095846	0.079123864	0.092595743	0	0	0.029449894	0	0	0.020996154	0.005	0.355049388	0.940317605
TCGA-MP-A5C7-01A-11R-A262-07	0.05151874	0	0.079447686	0.062476093	0	0.278255623	0	0.033896596	0	0	0	0.049072112	0.006008338	0.037665301	0.061205633	0.144490434	0.101549349	0.034138508	0.060275588	0	0	0	0.03	0.196316887	1.000790049
TCGA-35-4122-01A-01R-1107-07	0.025807211	0	0.049372789	0.146592026	0	0.099428567	0.035523117	0.06522505	0	0	0	0.068269333	0.021845149	0.030245939	0.068704005	0.213933827	0.077370082	0	0.063578281	0	0.0203124	0.013792223	0.055	0.138141127	1.021441008
TCGA-44-2668-01B-02R-A277-07	0.05060729	0	0.004844801	0	0	0.241732911	0.099686824	0	0	0	0.094799978	0	0.022554342	0.172065314	0.148777335	0.036617751	0.004300588	0.002887552	0	0.051159451	0.014667286	0.055298578	0.015	0.246971012	0.98788258
TCGA-73-7498-01A-12R-2187-07	0.052351794	0	0.124375572	0.06442599	0	0.26189447	0.001080141	0.004551516	0.037275189	0	0	0.041020225	0.047829487	0.02164341	0.024550638	0.134044726	0.045473717	0.018465877	0.11880397	0	0	0.002213278	0.015	0.256572852	0.976903511
TCGA-78-7160-01A-11R-2039-07	0.092858452	0	0.016622254	0.166899625	0	0.257819897	0.030640685	0.010876597	0.01196673	0	0	0	0.009781446	0.090879318	0.067378481	0.149719859	0.016715344	0.043537818	0.026256045	0	0	0.008047447	0.006	0.338348551	0.944764839
TCGA-49-AAQV-01A-11R-A39D-07	0.182892118	0	0.05243132	0.082771313	0	0.170985673	0.007147114	0.01982333	0.083356243	0	0	0.003799318	0	0.220657774	0.053872174	0.066952189	0.010540933	0.023389777	0.021380725	0	0	0	0.003	0.428991545	0.902718882
TCGA-49-4505-01A-01R-1206-07	0.121404178	0	0.07184114	0.138128572	0	0.107943777	0.019911143	0.03281355	0.018712481	0	0	0.041886781	0.023595954	0.025881486	0.066095152	0.11734058	0.076538742	0.021649056	0.102342788	0	0	0.01391462	0.003	0.394426331	0.918056033
TCGA-69-7978-01A-11R-2187-07	0.023205964	0.003598244	0.051732645	0.15753507	0	0.216476001	0.06929615	0.003676394	0.036935536	0	0.008165991	0.007644185	0.007241092	0.067001054	0.092476645	0.128075166	0.071901674	0	0.044814931	0	0	0.010223257	0.032	0.193103825	1.004710467
TCGA-55-8094-01A-11R-2241-07	0.119608682	0	0.061258988	0.120678315	0	0.058653686	0.026912624	0.080591388	0	0	0	0.035222427	0	0.123636507	0	0.09586653	0	0.234375357	0.041732236	0	0	0.00146326	0.132	0.084078691	1.053849816
TCGA-44-2662-01A-01R-0946-07	0.055016175	0	0.054979846	0.035250973	0	0.167381211	0.027352609	0	0.020255107	0	0.034584684	0	0.116875717	0.165814345	0.036148332	0.168146489	0.027894904	0	0	0.02151809	0.018247249	0.05053427	0.019	0.230732156	0.987564608
TCGA-44-7660-01A-11R-2066-07	0.055493221	0	0.020531647	0.101688811	0	0.268894584	0.006124219	0.037566403	0.011798568	0	0.023911292	0.021511663	0.023843855	0.095969871	0.105048545	0.201870125	0.025607137	0	0.000140061	0	0	0	0.06	0.134734811	1.036064048
TCGA-86-7953-01A-11R-2187-07	0.085918499	0	0.02459086	0.074381093	0	0.261911523	0.044579667	0.038086483	0.021369808	0	0	0.010856599	0.057807563	0.105936256	0.028989194	0.141019469	0.040112762	0.041967598	0	0.001596604	0	0.020876022	0.015	0.255624652	0.978006009
TCGA-97-7552-01A-11R-2039-07	0.093250521	0.00929274	0.132666694	0.273642121	0	0.110593821	0.017888548	0.006585061	0.016640184	0.014964662	0	0.008102591	0	0.124812815	0.093463862	0.04448844	0.018399371	0	0.035208568	0	0	0	0.003	0.397720471	0.919903053
TCGA-97-A4M6-01A-11R-A24X-07	0.080503007	0	0	0.093717222	0	0.198208169	0	0.035669538	0.091070717	0	0	0.038940619	0.023018758	0.086188307	0.084733926	0.098635943	0.03662028	0.028381559	0.094041464	0	0	0.010270492	0.033	0.188324156	1.007136659
TCGA-55-A491-01A-11R-A24H-07	0.125069012	0	0.204544393	0.10402124	0	0.050793493	0.033029114	0.024611191	0.025827552	0	0	0.032262211	0.004603711	0.203411509	0.066060101	0.056245891	0.014309756	0	0.049425866	0	0	0.00578496	0.002	0.469198316	0.882532602
TCGA-44-6147-01A-11R-A278-07	0.168396894	0	0.102461954	0	0	0.255995945	0.010013411	0	0	0.042504332	0	0.014168846	0	0.201934266	0.040223656	0.101304128	0	0.026818391	0.03259674	0	0	0.003581437	0.005	0.355825254	0.938060537
TCGA-55-8089-01A-11R-2241-07	0.103428007	0	0.050625479	0.142012854	0	0.081671415	0.046818434	0.042784425	0	0.035822016	0	0.06294037	0.002582466	0.079035826	0.136188527	0.097418633	0.035089457	0	0.078520909	0	0	0.005061183	0.008	0.303753449	0.960343265
TCGA-99-8033-01A-11R-2241-07	0.026187008	0	0.02487576	0.212984425	0	0.04712222	0.158234648	0.075443704	0	0	0.0086801	0.078782721	0.010469598	0.105201638	0.085728641	0.063238836	0.006754752	0.059285777	0.025757664	0	0	0.011252508	0.026	0.200927041	1.010276658
TCGA-97-7937-01A-11R-2170-07	0.016559034	0.007154958	0.035510989	0.052922671	0	0.08185943	0.008518462	0.041830749	0.036512529	0	0.028280355	0	0	0.297258772	0.064483134	0.170924333	0.047779054	0	0.052534175	0.055108527	0	0.002762828	0.039	0.175975262	1.02191423
TCGA-55-7574-01A-11R-2039-07	0.157489103	0.011775979	0.113389024	0.106425915	0	0.230891995	0.081636578	0.003098421	0	0	0.010878975	0	0	0.109968497	0.036442001	0.08230115	0.012192243	0.0139909	0.027470452	0	0	0.002048768	0.003	0.412590784	0.910868748
TCGA-44-3918-01A-01R-A278-07	0.030772575	0	0.020410903	0.083447549	0	0.263870832	0.112442358	0.000438024	0	0.007633986	0	0.002369789	0	0.094365475	0.060704604	0.183395608	0.015860224	0.064500135	0.038772078	0	0.011618632	0.009397229	0.122	0.09238906	1.042408895
TCGA-86-8358-01A-11R-2326-07	0.108642442	0	0.137373702	0.109080226	0	0.100334911	0.038366601	0.058500682	0	0	0.02367524	0.004791129	0	0.205450762	0.063580344	0.138029936	0.001992318	0	0.010181708	0	0	0	0.006	0.34772423	0.942473452
TCGA-50-5068-01A-01R-1628-07	0.010893131	0.06643412	0.055483281	0.129026956	0	0.118701237	0.015037722	0.052854007	0.010033129	0.040619877	0	0.023554984	0.009267586	0.034948377	0.108543244	0.138687876	0.148769573	0	0.037144899	0	0	0	0.015	0.246920844	0.980934289
TCGA-78-7633-01A-11R-2066-07	0.057250653	0	0.001911995	0.039133356	0	0.262598464	0	0.069108636	0	0	0	0.043092052	0.06736354	0.06474175	0.017590554	0.196331587	0.015304828	0.094429647	0.06892051	0	0	0.002222428	0.185	0.064290911	1.051316684
TCGA-49-AAR9-01A-21R-A41B-07	0.049110233	0	0.009681052	0.133936065	0	0	0.001244634	0.090537229	0.024452496	0.060184164	0	0.030565229	0	0.434133675	0.070081507	0.045537148	0	0.044232958	0	0	0.005102043	0.001201566	0.005	0.355806408	0.947622592
TCGA-49-6767-01A-11R-1858-07	0.009615915	0.008759011	0.000343947	0.161498618	0	0.117277421	0.102090174	0.027653021	0.013585284	0	0	0.06878656	0	0.26096349	0.079934101	0.079763308	0.012005168	0	0.057723985	0	0	0	0.005	0.365856906	0.933984388
TCGA-55-8208-01A-11R-2241-07	0.060075794	0	0.109550418	0.077191835	0	0.11524411	0.036232202	0.040851316	0.038428076	0	0	0.02346926	0.003739388	0.183676559	0.115221432	0.116394632	0.020307876	0	0.038855921	0	0	0.02076118	0.006	0.316995084	0.953923776
TCGA-55-7816-01A-11R-2170-07	0.02315696	0	0.005007559	0.114817551	0	0.099418081	0.036794159	0	0.002005016	0.002319464	0	0.000484464	0.133976145	0.003513253	0.117635844	0.383881502	0.019563559	0	0.055708769	0	0	0.001717672	0.006	0.32678845	0.950260275
TCGA-62-A46Y-01A-11R-A24H-07	0.069563564	0	0.014873566	0.098611907	0	0.138193112	0.003081006	0.050440066	0.0094103	0	0	0.011106941	0.051200428	0.074915522	0.066360668	0.160709137	0.186741675	0	0.061375795	0	0	0.003416311	0.042	0.157085301	1.012503346
TCGA-50-5932-01A-11R-1755-07	0.098918297	0	0.083264726	0.054429119	0	0.198903645	0	0.02896874	0	0	0	0.055801161	0.030231185	0.092482376	0.024232891	0.239297847	0.00403793	0.022284838	0.062785888	0	0	0.004361357	0.008	0.297066563	0.95996527
TCGA-05-4395-01A-01R-1206-07	0.015972826	0	0.017340073	0.068084316	0	0.174429155	0.08132572	0.058141549	0	0	0.013422802	0.050374633	0.045681775	0.043088352	0.099679235	0.143129155	0.080335895	0.041903553	0.061044619	0	0	0.006046342	0.038	0.180453719	1.006359065
TCGA-62-A46R-01A-11R-A24H-07	0.118683524	0	0.018980562	0.095565066	0	0.215800823	0.029419905	0	0.019167154	0	0	0.058479171	0.056861257	0.042839199	0.001950435	0.10323845	0.009728919	0.09400395	0.134784831	0	0	0.000496752	0.015	0.247819926	0.978834395
TCGA-62-A471-01A-12R-A24H-07	0.220247533	0	0.058846733	0.159814314	0	0.086664336	0.038765318	0.024609724	0.013667774	0	0.061757694	0.048282012	0.011048517	0.136676754	0.015146981	0.034425596	0	0.034159662	0.046740976	0	0	0.009146077	0.005	0.379694987	0.927555468
TCGA-78-7146-01A-11R-2039-07	0	0.025953394	0	0.034115158	0	0.209949434	0.106435545	0	0.000508751	0	0	0.004119978	0	0.228996586	0.082756233	0.186908486	0.030381652	0.040481733	0	0.044039918	0	0.005353133	0.02	0.225872913	0.997343455
TCGA-MP-A4TF-01A-11R-A262-07	0.060768179	0	0.250616834	0.112204073	0	0.043649046	0.057741119	0.014049642	0	0	0.030929712	0.020907217	0	0.222022731	0.059732891	0.050992466	0	0.033577689	0.025425489	0	0	0.01738291	0.003	0.406820987	0.918512814
TCGA-MP-A4TE-01A-22R-A466-07	0.265521761	0	0.313807459	0.075516529	0	0.076154148	0.002684631	0.014489074	0.016225256	0	0	0	0	0.108951198	0	0.046169699	0	0.007962804	0	0.025067672	0	0.04744977	0	0.641731515	0.76704141
TCGA-55-6980-01A-11R-1949-07	0.12552122	0	0.021375667	0.085272767	0	0.236432023	0	0.021079319	0.057885066	0	0	0.054011162	0.051276657	0.028231411	0.028608394	0.060144215	0.151764258	0.046410438	0.027613664	0	0.003124422	0.001249317	0.009	0.289289509	0.964123445
TCGA-44-5645-01A-01R-A278-07	0.100421652	0	0.038885868	0.015617772	0	0.288823568	0.020326525	0	0.00598165	0	0	0.01195565	0.036469585	0.114920633	0.014955383	0.05937107	0.187972656	0.029210775	0.075087213	0	0	0	0.005	0.377141309	0.925834817
TCGA-55-7284-01B-11R-2241-07	0.078415787	0	0.000441482	0.102548458	0	0.10468008	0	0.015148328	0.024393729	0	0	0.037925504	0.014343351	0.281670011	0.05377637	0.151322004	0.01518277	0	0.120152126	0	0	0	0.01	0.278074163	0.972478715
TCGA-49-AAR0-01A-21R-A39D-07	0.093186141	0	0.045936879	0.076986251	0	0.153899629	0.002278354	0.110654259	0.042585682	0	0	0.031420527	0.001381671	0.101062342	0.073445892	0.174134972	0.032236808	0	0.057502565	0	0	0.003288028	0.008	0.295992086	0.961175594
TCGA-95-7039-01A-11R-1949-07	0.154114107	0	0.029851581	0.169989531	0	0.144358477	0	0.008187976	0.005120214	0	0	0.02269762	0	0.164525287	0.126182715	0.116118527	0.003502052	0	0.055351915	0	0	0	0.009	0.291027541	0.967961232
TCGA-MP-A4TK-01A-11R-A24X-07	0.015209713	0.045314213	0.059457416	0.03610852	0	0.158339103	0.036538634	0.00736549	0.016565985	0	0.012518571	0	0	0.325215032	0.040870148	0.125274327	0.06712155	0.002977019	0.051124281	0	0	0	0.021	0.219297615	1.001231626
TCGA-44-6775-01A-11R-1858-07	0.143878703	0	0.083930833	0.035747522	0	0.101702789	0.014946542	0.004278617	0.029477809	0	0	0.00685474	0.022842742	0.20050186	0.024178117	0.135199159	0.092099612	0.020465089	0.072437757	0	0	0.011458108	0.005	0.356001211	0.935795718
TCGA-80-5608-01A-31R-1949-07	0.067198908	0	0.069946302	0.128581414	0	0.148805176	0.030631667	0.010986754	0.037375714	0	0.04651036	0.013505946	0	0.078825669	0.070675155	0.11298683	0.042931863	0.039675266	0.057386824	0	0	0.04397615	0.014	0.265759824	0.972123701
TCGA-55-7914-01A-11R-2170-07	0.057793517	0	0.28885751	0.142152383	0	0.144707228	0.036690477	0.017105184	0.028743484	0	0	0	0	0.059131766	0.095737444	0.077424114	0	0	0.051656894	0	0	0	0.003	0.408298369	0.922621694
TCGA-55-7283-01A-11R-2039-07	0.031825155	0	0.003080517	0.140286942	0	0.207556055	0.031030438	0.028332743	0	0	0	0.014444814	0.023759952	0.055029688	0.076420755	0.172367238	0.073276874	0.020430743	0.117974516	0	0	0.00418357	0.01	0.280781528	0.966011843
TCGA-50-6673-01A-11R-1949-07	0.091760622	0	0.025432017	0.029395213	0	0.211693155	0	0.045270209	0.029045292	0	0	0.029921082	0.020751639	0.162811065	0.043805574	0.159620436	0.070832346	0.046182389	0.026631451	0	0	0.00684751	0.04	0.171095137	1.01180914
TCGA-78-7220-01A-11R-2039-07	0.162998984	0	0.023592168	0.176347175	0	0.106970836	0.048658031	0.110100997	0	0	0	0.018111467	0.001824731	0.1063057	0.060299238	0.081242678	0.05250715	0	0.041165892	0	0.004378637	0.005496315	0.016	0.242463859	0.986189927
TCGA-44-2662-01B-02R-A277-07	0.008198765	0	0.002683522	0	0	0.141979612	0.020046809	0.016672641	0	0	0.033274318	0	0.036036582	0.098624775	0.054268923	0.303989108	0	0.000863787	0.022492788	0	0.177087145	0.083781225	0.038	0.179625848	1.0162966
TCGA-49-4486-01A-01R-1206-07	0.167169535	0	0.229758692	0.102975502	0	0.169650048	0.020271047	0.050089406	0	0	0	0.009590148	0.008598318	0	0.043033454	0.12045248	0.057478842	0.013103394	0.003282347	0	0	0.004546787	0.003	0.447525759	0.897649808
TCGA-50-5045-01A-01R-1628-07	0.063221636	0	0.066837308	0.089414489	0	0.171429611	0.039873635	0.070388468	0.026328753	0.002207261	0	0.009631566	0.010104811	0.026410872	0.081678917	0.122948378	0.117911583	0.018680809	0.079344217	0	0	0.003587686	0.023	0.213140427	0.991682178
TCGA-55-A492-01A-11R-A24H-07	0.152319419	0	0.298706406	0.055315636	0	0.047860141	0.030370448	0.063166871	0.013393415	0	0.017812097	0	0.005252305	0.054354689	0.025769585	0.157305474	0.005129613	0.022007279	0.051236623	0	0	0	0	0.611527758	0.791231641
TCGA-64-1677-01A-01R-0946-07	0.073690934	0	0.164174353	0.119540914	0	0.082229024	0.170133348	0.048076112	0.006141036	0.022300313	0	0	0	0.092539294	0.129010916	0.061211988	0.00977935	0.004603137	0.01197598	0	0	0.004593302	0.005	0.357907643	0.93850451
TCGA-55-8615-01A-11R-2403-07	0.086460351	0	0.047419089	0.009302607	0	0.096510971	0	0.071221423	0.041320996	0	0	0.005514184	0.025580121	0.403909995	0.011999707	0.118007938	0.00157213	0.058501237	0.022679251	0	0	0	0.019	0.226982695	1.009010959
TCGA-49-AARQ-01A-11R-A41B-07	0.144604143	0	0.059651858	0.08875882	0	0.061536671	0.008627802	0.115496602	0.009350105	0.063194425	0	0.033574211	0	0.126819562	0.193531007	0.06414692	0.006811004	0	0.023896868	0	0	0	0.007	0.313315888	0.964806125
TCGA-95-8494-01A-11R-2326-07	0.031092943	0.009205471	0	0.034570494	0	0.12709592	0.059726427	0.02523226	0.003830525	0	0	0.031389116	0.136431462	0.046559224	0	0.123162637	0.163155491	0.112770553	0.07855727	0	0.001383055	0.015837152	0.016	0.241919089	0.978152027
TCGA-50-7109-01A-11R-2039-07	0.128034183	0	0.180520335	0.146845427	0	0.065787674	0.049112066	0.037152315	0.013466576	0	0	0.03380508	0.007655211	0.079839829	0.108978197	0.071309711	0.020267865	0.001325319	0.05213745	0	0	0.003762763	0.002	0.499370294	0.865832005
TCGA-L9-A50W-01A-12R-A39D-07	0.099309929	0	0.121769126	0.026988177	0	0.201901109	0	0.02718168	0.032954393	0	0	0.036366281	0.007097113	0.035377785	0.061662535	0.045156483	0.193582629	0	0.107790853	0	0	0.002861908	0.003	0.439668276	0.89815264
TCGA-05-4430-01A-02R-1206-07	0.018910165	0	0.031412215	0.069845771	0	0.085250092	0.028947386	0.033498755	0.022782573	0	0	0.017804048	0.008029092	0.210337796	0.06394918	0.153350711	0.127029777	0.044956756	0.064995489	0	0.00348488	0.015415314	0.042	0.156966125	1.019395443
TCGA-86-7701-01A-11R-2170-07	0.126858957	0	0.235094085	0.079786883	0	0.234399231	0.047393981	0.027279181	0.036372103	0	0.012096302	0	0	0.051200285	0.040730847	0.054328824	0.024441582	0.012520069	0.016312464	0	0	0.001185208	0.003	0.423275787	0.911527232
TCGA-64-5775-01A-01R-1628-07	0.04758059	0	0.020923283	0.052005913	0	0.139837561	0.000146051	0.015530746	0.028868197	0	0	0.026245559	0.021576757	0.269655646	0.041619754	0.311813201	0.000404607	0	0	0.003672707	0	0.020119427	0.041	0.166149431	1.033803707
TCGA-L9-A444-01A-21R-A24H-07	0.088514777	0	0.107868821	0.217576832	0	0.185002778	0.073842046	0.025898426	0.01869926	0	0.034817519	0	0.007634827	0.051321908	0.085979283	0.073908371	0.000525677	0	0.02762292	0	0	0.000786555	0.006	0.337164016	0.949441825
TCGA-55-A57B-01A-12R-A39D-07	0.025497734	0.014310963	0	0.029785486	0	0.19251211	0.00958816	0.01233558	0.025579257	0	0	0.037904623	0.036149057	0.056123278	0.015686831	0.148059297	0.22226585	0.059791391	0.099997657	0	0	0.014412728	0.015	0.25048721	0.976420577
TCGA-86-6562-01A-11R-1755-07	0.018807243	0	0.021846755	0.031823672	0	0.242275241	0.02001116	0.020061973	0.017979165	0	0.034525468	0	0.015421189	0.224182605	0.04644087	0.173730222	0.021633383	0.036605677	0.042150638	0	0	0.032504738	0.123	0.091824024	1.04914418
TCGA-62-8397-01A-11R-2326-07	0.062480138	0	0.025233431	0.037181287	0	0.170473496	0.004736081	0	0.013340849	0	0	0.047406091	0.087257611	0	0	0.168966313	0.156926709	0.023808483	0.202189511	0	0	0	0.033	0.188216762	0.998870358
TCGA-75-7031-01A-11R-1949-07	0.058808792	0	0.08682788	0.169799659	0	0.110250687	0.076259816	0.037667737	0.023259189	0	0.028417498	0	0.00043953	0.098028038	0.103215914	0.135700098	0.023335908	0	0.026480686	0	0	0.021508568	0.007	0.31189426	0.955062004
TCGA-86-8672-01A-21R-2403-07	0	0.006078935	0.054461646	0.291725754	0	0.015172912	0.132832825	0.04899836	0.024318761	0	0.022205832	0	0.005253409	0.136882378	0.057864809	0.167425494	0.021456138	0	0.015322746	0	0	0	0.068	0.124919492	1.037150411
TCGA-91-6848-01A-11R-1949-07	0.06847624	0	0.094387272	0.095148634	0	0.240821503	0.049352198	0	0	0	0.010538897	0.00251684	0.005618401	0.162408201	0.108212302	0.119436909	0.018131135	0	0.017883715	0	0	0.007067753	0.015	0.253391332	0.982614283
TCGA-55-7815-01A-11R-2170-07	0.046347309	0	0.001103321	0.02920727	0	0.337175528	0.088493087	0	0	0.025799782	0	0	0.00806374	0.089636081	0.040277688	0.169711541	0.089589126	0.022752557	0.043174268	0	0	0.008668704	0.092	0.108190091	1.035754964
TCGA-78-7150-01A-21R-2039-07	0.109246897	0	0.031363863	0.120149267	0	0.154138812	0.03543902	0.071475813	0.022272808	0	0.00446174	0.013182013	0	0.1693731	0.071421082	0.145657834	0	0.051697337	0	0	0	0.000120414	0.02	0.222703325	0.996404052
TCGA-62-8394-01A-11R-2326-07	0.060791875	0	0.007949693	0.041174094	0	0.21821802	0	0.029749926	0.043772635	0	0	0	0	0.277740924	0.074251754	0.113536827	0	0.101312766	0.031501485	0	0	0	0.061	0.131538059	1.043408062
TCGA-55-8621-01A-11R-2403-07	0.093351498	0	0.128197369	0.086514681	0	0.132789536	0.011569535	0	0	0	0	0.033328574	0.020102032	0.099435998	0.078731798	0.138303769	0.058938247	0	0.105534942	0	0	0.013202021	0.003	0.44296519	0.896490814
TCGA-44-7671-01A-11R-2066-07	0.202699934	0	0.100388662	0.060116161	0	0.114658996	0	0.07267203	0.014187063	0	0	0.007422197	0	0.149512732	0	0.177770296	0	0.056361847	0.040889447	0	0.001639476	0.001681159	0.003	0.394433443	0.919826853
TCGA-NJ-A4YQ-01A-11R-A262-07	0.05078744	0.050965513	0.049497872	0.186694068	0	0.099931024	0.02751378	0.096277561	0.028129861	0	0	0.012226269	0	0.215007966	0.061820362	0.09825878	0	0	0.022889505	0	0	0	0.009	0.287911566	0.969326936
TCGA-55-7725-01A-11R-2170-07	0.089406935	0	0.001177286	0.077293934	0	0.257986599	0.053989121	0.051352568	0	0.018813609	0.017744026	0	0.003252921	0.09066646	0.109141285	0.094425849	0.047556649	0.015500373	0.069920784	0	0	0.0017716	0.006	0.341942108	0.941972853
TCGA-L9-A5IP-01A-21R-A39D-07	0.09808126	0	0.176386505	0.204355713	0	0	0.088124769	0.063466551	0.011220235	0	0	0.051396503	0.005742725	0.121050861	0.026946433	0.034617167	0	0.012270829	0.045498119	0	0.017381438	0.043460892	0.005	0.373148782	0.931184843
TCGA-44-A47G-01A-21R-A24H-07	0.044353712	0.013494876	0.111471705	0.149714221	0	0.182240832	0.086746373	0	0	0	0	0	0.009585503	0.114725636	0.050390926	0.114397904	0.054966673	0.010407182	0.044195713	0	0	0.013308744	0.006	0.321250023	0.949746533
TCGA-62-8398-01A-11R-2326-07	0.223212474	0	0.020317478	0.027591107	0	0.205315697	0.012242343	0.019718354	0.00869591	0	0.010742279	0.04464174	0.018794193	0.189083157	0.065100347	0.087987076	0.014920445	0	0.04178892	0	0	0.009848479	0.006	0.340691889	0.94371997
TCGA-50-6593-01A-11R-1755-07	0.022660883	0.034520066	0.029152646	0.012184441	0	0.064171074	0.01018082	0.044495097	0.006394017	0	0.002854588	0	0.046095184	0.309203683	0.020341116	0.113142957	0.153503938	0.016643909	0.087988362	0	0	0.02646722	0.024	0.207479447	1.007824481
TCGA-86-8671-01A-11R-2403-07	0.093499074	0	0.051371519	0.129237011	0	0.183005822	0.013601733	0.050378181	0.058376094	0	0.007833973	0.003062709	0	0.15222555	0.104511207	0.085951553	0.01331361	0	0.050693498	0	0	0.002938465	0.005	0.365576529	0.932466201
TCGA-86-6851-01A-11R-1949-07	0.005160327	0.007025197	0.109309519	0.118629792	0	0.192200812	0.058168912	0.060496075	0.025558184	0.026807586	0.019969061	0.015023458	0	0.112251067	0.084831153	0.103677275	0.010148315	0	0.049726698	0	0	0.001016567	0.015	0.246310378	0.985693586
TCGA-50-5941-01A-11R-1755-07	0.121574229	0	0.047957889	0.139423509	0	0.129771921	0.034203957	0.061640785	0.03882302	0	0	0.023081843	0.00674462	0.099028003	0.106725872	0.084257436	0.026810676	6.34E-05	0.068471613	0	0	0.011421257	0.01	0.277535248	0.970315325
TCGA-NJ-A4YF-01A-12R-A262-07	0.190456858	0	0.07385919	0.071721926	0	0.095233502	0	0.032455928	0.029015332	0	0.018384839	0	0	0.303152408	0.037556135	0.114772028	0	0	0	0.02561145	0	0.007780403	0.003	0.411924895	0.912648674
TCGA-55-8505-01A-11R-2403-07	0.028357632	0	0.074649039	0.029788834	0	0.090854861	0	0.023363972	0.028488946	0	0	0.016016644	0	0.512288029	0.032152838	0.14083285	0	0	0.004466292	0.012897222	0	0.005842841	0.062	0.130361765	1.08368238
TCGA-86-8280-01A-11R-2287-07	0.056553732	0	0.060494822	0.057914708	0	0.236431237	0.008970433	0.065554421	0.047754473	0	0	0.001349869	0.010765436	0.143009849	0.0695071	0.099676079	0.093560567	0.006094471	0.041297581	0	0	0.001065221	0.023	0.212814369	0.996119358
TCGA-49-4507-01A-01R-1206-07	0.007964687	0	0.086264586	0.284605598	0	0	0.144515242	0.028711048	0.029332875	0.052140974	0	0.061503066	0	0.056026806	0.057286759	0.107662099	0.010507745	0	0.073478517	0	0	0	0.024	0.208689318	1.007055619
TCGA-38-4627-01A-01R-1206-07	0.079698441	0	0.032591039	0.05725336	0	0.240714222	0	0	0.009492703	0	0	0.033284482	0.027845857	0.092565212	0.039396793	0.28178582	0.007954855	0	0.07316204	0	0	0.024255176	0.013	0.269654846	0.971175203
TCGA-78-7153-01A-11R-2039-07	0.105248414	0	0.123652852	0.203062095	0	0.123377151	0.007950772	0.031556978	0.034477327	0	0	0.050311832	0.018950861	0.05613482	0.018049605	0.109623008	0.015829284	0.010514539	0.090587288	0	0	0.000673175	0.006	0.338564755	0.945903422
TCGA-97-7553-01A-21R-2039-07	0.073680116	0	0.037737416	0.105246445	0	0.144773915	0.023812646	0	0	0	0.002146689	0.000927824	0.019010477	0.25903978	0.048326713	0.138750802	0.057551678	0	0.057071776	0	0.001796173	0.03012755	0.014	0.262740937	0.977384935
TCGA-49-6745-01A-11R-1858-07	0.005639476	0	0	0.141643121	0	0.142210523	0.064788432	0.040675482	0.012318979	0	0.011457113	0	0.087598991	0.085738764	0.113753522	0.111962213	0.066207539	0.052763016	0.062880693	0	0	0.000362137	0.015	0.254864188	0.978664599
TCGA-MP-A4SW-01A-21R-A24X-07	0.152812019	0	0.207731852	0.054791184	0	0.134407558	0.018062761	0.021627567	0.038501291	0	0.024601224	0.006854917	0.005726929	0.120185672	0.015143818	0.154950021	0	0.019237661	0.02392939	0	0	0.001436136	0.001	0.558095746	0.831252036
TCGA-55-8506-01A-11R-2403-07	0.010670015	0.000552987	0.023894742	0.07389542	0	0.146473603	0.015686279	0.009822684	0.011966345	0	0.019137406	0	0	0.270492451	0.059317383	0.239696928	0.018675529	0.001040555	0.052132173	0.038654745	0	0.007890757	0.043	0.15373297	1.03288812
TCGA-55-6982-01A-11R-1949-07	0.006554023	0.04875641	0.048434544	0.068402242	0	0.092509382	0.019199318	0.034237756	0.027841273	0	0	0.013057617	0	0.212373304	0.124599712	0.155352494	0.069390066	0.015321182	0.06060603	0	0	0.003364648	0.037	0.181516254	1.013025112
TCGA-J2-8194-01A-11R-2241-07	0.109110939	0	0.066910016	0.04792576	0	0.219353757	0.008695597	0.020621015	0	0	0.007211723	0	0.068097718	0.022223566	0.044271117	0.198280881	0.101035936	0.014269871	0	0.017466333	0	0.054525771	0.016	0.242689016	0.981010984
TCGA-50-6597-01A-11R-1858-07	0.006188513	0.043924599	0.102282633	0.091556898	0	0.227426376	0.000859947	0.034054571	0.094439437	0.021106238	0	0.032282549	0	0.030075682	0.087780567	0.050754546	0.102912366	0.028778232	0.045576846	0	0	0	0.009	0.281897122	0.971530252
TCGA-NJ-A4YP-01A-11R-A262-07	0.074611006	0	0.089869978	0.090652389	0	0.185697577	0.028089426	0.040218762	0.019071269	0.009465109	0	0.042703548	0	0.157204652	0.051810595	0.137863644	0.001683039	0.045068319	0.00974558	0.002040749	0	0.014204359	0.007	0.305575744	0.958759858
TCGA-97-7938-01A-11R-2170-07	0.130877618	0	0.04795436	0.138336873	0	0.155723542	0.027032577	0.027002149	0	0	0	0.009700347	0	0.120091739	0.053062689	0.090517132	0.087220917	0.010304161	0.070797891	0	0.013756244	0.017621763	0.014	0.262135068	0.973105308
TCGA-55-8512-01A-11R-2403-07	0.098838278	0	0.033252807	0.141726854	0	0.129155854	0	0.009133669	0	0	0.028930758	0.038768214	0.074355377	0.124523079	0.000750726	0.170083061	0	0.04596865	0.044782217	0	0	0.059730455	0.045	0.148003882	1.020610099
TCGA-05-5428-01A-01R-1628-07	0.006230515	0.003723613	4.44E-05	0.072639808	0	0.08399776	0	0	0.028859408	0.00146674	0	0.034559925	0.002510222	0.083087646	0.035222832	0.333225386	0.139745138	0	0.137736197	0	0.0035941	0.033356278	0.006	0.34655943	0.940379651
TCGA-73-4658-01A-01R-1755-07	0.064525833	0	0.05701754	0.057967637	0	0.194498764	0.035702757	0.043218074	0.002349264	0.006778594	0	0.005749378	0.059573205	0	0.044702002	0.148409952	0.228986736	0.012099207	0.031588727	0	0	0.00683233	0.009	0.286042443	0.962173991
TCGA-55-8511-01A-11R-2403-07	0.112743392	0	0.134444475	0.117431809	0	0.203475464	0	0.031197594	0.040580331	0	0	0.024269774	0.006222376	0.086312646	0.099433344	0.093038607	0.030046536	0	0.016268397	0	0	0.004535254	0.004	0.390020012	0.922663309
TCGA-78-7540-01A-11R-2066-07	0.036006917	0.043454322	0.012535256	0.058059067	0	0.107764959	0	0.004456356	0.015035584	0	0	0.037909419	0	0.276883584	0.016643489	0.245212873	0.048262807	0.03069655	0.067078816	0	0	0	0.025	0.201885673	1.010374505
TCGA-05-5423-01A-01R-1628-07	0.056010275	0	0.020568721	0.034899726	0	0.14869687	0.031577027	0.033938181	0.025263242	0.007699166	0	0.000845147	0.01126533	0.034261583	0.006586596	0.16793317	0.206208357	0.046217838	0.075857858	0	0.058204292	0.033966621	0.003	0.43768725	0.90140198
TCGA-93-A4JP-01A-11R-A24X-07	0.055379029	0	4.73E-05	0.027813354	0	0.06573278	0	0.032866007	0	0	0.007166608	0.00603884	0.022815919	0.16107615	0.090094506	0.329480174	0.018904252	0.045611054	0.115348853	0	0.016837354	0.004787773	0.006	0.323768089	0.953084233
TCGA-75-7027-01A-11R-1949-07	0.087769304	0	0.058420595	0.085165207	0	0.149871909	0.058484908	0.029262919	0.045861212	0	0.0311279	0	0.004865542	0.190116009	0.062905243	0.117944436	0.029581368	0.014859666	0.032893838	0	0.000869944	0	0.023	0.213475574	0.995245051
TCGA-44-2655-01A-01R-0946-07	0.14193637	0	0.096021925	0.034905281	0	0.191020333	0.020096654	0.038390189	0.017696964	0	0	0.015470407	0.005247571	0.031541612	0.026197522	0.157509114	0.141129417	0.005723671	0.0558544	0	0.013499659	0.007758913	0.004	0.388557286	0.920818473
TCGA-MP-A4TA-01A-21R-A24X-07	0.056313533	0	0.056449498	0.162971548	0	0.176000769	0.034945702	0.070734554	0.001143106	0	0.010750609	0.044355251	0.007687614	0.15950899	0.079409649	0.084669979	0.000494351	0.007106767	0.047458081	0	0	0	0.032	0.192295738	1.010307274
TCGA-05-4405-01A-21R-1858-07	0.176045787	0	0.14304309	0.017860257	0	0.098157432	0.014480019	0	0.027681677	0	0.01582198	0	0	0.29455507	0.003831307	0.134978525	0	0.006769515	0.066775341	0	0	0	0.003	0.416578977	0.911880809
TCGA-91-6836-01A-21R-1858-07	0.020882498	0	0.067073377	0.151199103	0	0.188560178	0.10424323	0.033875774	0	0	0	0.023583341	0.015972665	0.137107774	0.035052262	0.114742966	0.037371717	0.032954267	0.005421611	0.013608641	0	0.018350595	0.043	0.153867789	1.02037232
TCGA-55-8510-01A-11R-2403-07	0.114832022	0	0.044870169	0.126467286	0	0.151046385	0	0.038064629	0.019010876	0	0	0.052845978	0.008780126	0.103757824	0.081608892	0.11322162	0.052390793	0	0.088302064	0	0	0.004801336	0.006	0.327861407	0.946990658
TCGA-97-8175-01A-11R-2287-07	0.00632728	0.034999794	0	0.029385348	0	0.106120895	0	0	0.016807264	0	0	0.039278367	0.020466714	0.1803963	0.022769599	0.160002633	0.272280522	0.027668764	0.058934935	0	0	0.024561585	0.009	0.29174703	0.966815286
TCGA-73-4666-01A-01R-1206-07	0.017867142	0	0.00430962	0.192452589	0	0.090273972	0.214107454	0.009634727	0	0	0.098745979	0	0.019334102	0.041271564	0.095143926	0.122138789	0.02789856	0.009420983	0.051307305	0	0	0.006093287	0.006	0.339350358	0.944294026
TCGA-MP-A4TH-01A-31R-A262-07	0.153374939	0.035862663	0.17843219	0.103670753	0	0.14297916	0.01596678	0.053112612	0.044570374	0	0	0.00093326	0	0.070038619	0.025579935	0.095308601	0.040533532	0.016490509	0.023146074	0	0	0	0.001	0.537610374	0.843315605
TCGA-95-A4VN-01A-11R-A262-07	0.046284931	0	0.002590917	0.150301009	0	0.157609272	0.091838741	0.040591854	0.001625928	0	0.016506056	0.018241584	0.003976611	0.110417823	0.094702412	0.195127698	0.040634254	0.005463736	0.01726558	0	0	0.006821596	0.005	0.361233415	0.933644098
TCGA-44-4112-01B-06R-A277-07	0.116452221	0	0.031860301	0	0	0.447489212	0.027552942	0	0	0.001404206	0	0	0	0.058747378	0.012736954	0.155261888	0	0.078351157	0.057349162	0	0.008425291	0.004369287	0.024	0.205810384	1.002675279
TCGA-50-5942-01A-21R-1755-07	0.098055962	0	0.214258828	0.101162311	0	0.239904143	0	0.025775162	0.010951208	0	0	0.006538811	0.021736214	0	0.04117926	0.062723214	0.070861027	0.00642891	0.10042495	0	0	0	0.002	0.467230637	0.883596457
TCGA-05-4250-01A-01R-1107-07	0.085316881	0	0.027889355	0.240111321	0	0.113799068	0.135351779	0.031921928	0	0	0.010810636	0	0.031873307	0.041567112	0.072269374	0.152477516	0.024650166	0.014367504	0.012974021	0	0	0.004620034	0.007	0.313417799	0.954611465
TCGA-86-8075-01A-11R-2241-07	0.028033608	0	0.048612568	0.009325296	0	0.126915092	0.009681011	0.022311138	0.02265614	0	0	0.003902456	0	0.164697867	0.059443675	0.274519331	0.043311207	0.075569122	0	0.07071629	0	0.040305199	0.107	0.099042458	1.05061993
TCGA-05-4398-01A-01R-1206-07	0.086092309	0	0.120798713	0.100932329	0	0.125844446	0.023302905	0.033464825	0.010407963	0	0	0	0.038764611	0.090780216	0.08981472	0.176230096	0.070461689	0	0	0.017370961	0.007178969	0.008555247	0.006	0.323425939	0.950028682
TCGA-62-A46P-01A-11R-A24H-07	0.144565482	0	0.183482952	0.061411606	0	0.119398653	0.002641938	0.044490556	0.005515833	0	0	0.036021373	0	0.070516806	0.010945178	0.216391388	0	0.045202154	0.04598604	0	0	0.013430041	0.002	0.46663532	0.883657025
TCGA-97-7547-01A-11R-2039-07	0.105899174	0	0.092749085	0.054764025	0	0.21365939	0.013031893	0.031784489	0.058089092	0	0	0.002788733	0.029362546	0.092605552	0.047195055	0.173115077	0.019306629	0	0.065649261	0	0	0	0.01	0.279680956	0.967973422
TCGA-55-7576-01A-11R-2066-07	0.073575025	0	0.018502039	0.121138269	0	0.178393657	0.029747167	0.016236073	0.032169664	0	0	0.017271228	0.024189195	0.073849814	0.072216922	0.15292678	0.078102607	0.028099569	0.075576504	0	0	0.008005487	0.023	0.211720202	0.992266526
TCGA-55-7910-01A-11R-2170-07	0.053830044	0	0.236630286	0.01307168	0	0.253462271	0.013795516	0.053779701	0.016393564	0	0.036325954	0	0.002428984	0.142627992	0.033062957	0.027439272	0	0.087427122	0	0.009443949	0	0.020280707	0.003	0.402399974	0.919630359
TCGA-44-5644-01A-21R-2039-07	0.219244602	0	0.209809115	0.1199708	0	0.040916255	0.088251751	0.016491646	0.001561039	0	0	0	0	0.143514059	0.013451126	0.074576796	0	0.035802404	0.004821591	0	0	0.031588817	0.002	0.458885743	0.890847462
TCGA-50-5066-01A-01R-1628-07	0.013930633	0.011156085	0.082609603	0.152979649	0	0.090122989	0.134718612	0.028930218	0	0.016758174	0.002878784	0	0.002246571	0.087824483	0.079984663	0.183986722	0.067992469	0	0.037653481	0	0.004822767	0.001404098	0.024	0.205936431	0.994759095
TCGA-05-4427-01A-21R-1858-07	0.092239603	0	0.08233248	0.101363358	0	0.122561502	0.057547164	0.036856863	0	0	0.002718079	0.007765699	0.03938062	0.051653707	0.069885234	0.1540604	0.118773539	0.005680447	0.053526504	0	0.001183998	0.002470802	0.006	0.320076786	0.948474424
TCGA-05-4402-01A-01R-1206-07	0.079870885	0	0.067101118	0.034207177	0	0.186453103	0	0	0.014659528	0	0	0.050461031	0.007375878	0.094011506	0.043915056	0.184192696	0.040274791	0.041546151	0.135625099	0	0	0.02030598	0.014	0.266666184	0.969719846
TCGA-49-4490-01A-21R-1858-07	0.106210656	0	0.013355612	0.08312409	0	0.180291712	0	0.054372724	0.086177531	0	0	0.030763135	0.007022326	0.219468838	0.070330697	0.058997669	0.011737484	0.014620273	0.063527254	0	0	0	0.014	0.26842348	0.976401988
TCGA-78-7539-01A-11R-2066-07	0.073934935	0	0.026622773	0.153870235	0	0.207943882	0.029262728	0.039325767	0.038273145	0	0	0.036442687	0.014581799	0.053040378	0.068341566	0.106871482	0.070487555	0.021681521	0.056491775	0	0	0.002827773	0.013	0.274293829	0.971551778
TCGA-44-5645-01A-01R-1628-07	0.096679525	0	0.041226953	0.036789683	0	0.238051733	0.016715445	0.018658658	0.050746924	0	0	0.020054062	0.021389346	0.07670136	0.024656705	0.092044362	0.13950842	0.058822802	0.065564681	0	0	0.002389339	0.004	0.384765598	0.922373858
TCGA-64-5815-01A-01R-1628-07	0.088776212	0	0.067810491	0.041034508	0	0.171803417	0.008778068	0.014232057	0.037389724	0	0	0.008080497	0	0.244790916	0.004659874	0.154595407	0.058778343	0.053249827	0.033051886	0	0	0.012968775	0.009	0.284133965	0.96890315
TCGA-50-5044-01A-21R-1858-07	0.055149464	0	0.09270274	0.141790577	0	0.101825273	0.10384101	0.014331031	0.046005625	0	0	0.026973656	0.008044422	0.065707421	0.059477528	0.146990684	0.061387071	0.015552995	0.057271212	0	0	0.002949292	0.008	0.296236309	0.958843701
TCGA-44-A47B-01A-11R-A24H-07	0.026165458	0	0.002679445	0.153721444	0	0.167741374	0.056681624	0.017081027	0.04027529	0	0	0.031881924	0	0.160796555	0.05049201	0.15860769	0.054163399	0	0.07971276	0	0	0	0.021	0.218826056	0.99493224
TCGA-62-A46O-01A-11R-A24H-07	0.428948252	0	0.236226521	0.020612662	0	0.033567223	0	0.036874466	0.038011525	0.003458254	0.004951585	0	0.001024887	0.076057516	0	0.014581595	0	0.105685515	0	0	0	0	0.001	0.538468296	0.859942672
TCGA-44-2666-01A-01R-0946-07	0.071470183	0	0.12581047	0.085074855	0	0.143115882	0	0.03087874	0	0	0	0.029349646	0.006988478	0.029734783	0.00795939	0.058566996	0.06340689	0.031385726	0.239553625	0	0.070696824	0.006007511	0.006	0.346844578	0.939424281
TCGA-44-2656-01B-06R-A277-07	0.068207558	0	0.015521667	0.051083331	0	0.301544586	0.045016584	0	0	0	0	0.023439228	0	0.033051939	0.043517118	0.192734258	0	0.162795479	0.053946912	0	0.005869585	0.003271754	0.02	0.225399744	0.992132344
TCGA-53-7813-01A-11R-2170-07	0.127232395	0	0.355153924	0.18064799	0	0.037825352	0.119355063	0.027499468	0.011620945	0	0	0.021419471	0.014458563	0.027303535	0.032507688	0.016020836	0.003099085	0.004360666	0.021495021	0	0	0	0.002	0.479615981	0.893542959
TCGA-50-5933-01A-11R-1755-07	0.037864695	0	0.011906049	0.054252649	0	0.194143025	0.007759219	0.011245383	0	0	0.001341668	0	0.009782411	0.300243635	0.053228122	0.286006197	0.001848007	0	0.022159741	0.000461541	0	0.007757658	0.013	0.273852487	0.984412035
TCGA-55-6968-01A-11R-1949-07	0.028961864	0	0.156345076	0.098194579	0	0.057057438	0.057928363	0.010614134	0.02409618	0	0.003640302	0.005429599	0	0.359927805	0.078016206	0.099945948	0.001049556	0	0.018707147	0	0	8.58E-05	0.007	0.310813579	0.966790877
TCGA-44-3396-01A-01R-1206-07	0.071321537	0	0.067085217	0.09346498	0	0.166056687	0.031604082	0	0	0.003818643	0.026767183	0	0	0.20320983	0.110824602	0.137878129	0.03210023	0	0	0.023638259	0	0.032230622	0.024	0.205796498	1.003439446
TCGA-95-7043-01A-11R-1949-07	0.355511622	0	0.087502658	0.238686565	0	0	0	0.055200017	0	0	0	0	0.005766933	0.027264741	0.031003788	0.111928299	0	0.006416459	0.080718916	0	0	0	0.001	0.549604481	0.834747871
TCGA-50-5946-01A-11R-1755-07	0.166014237	0	0.09590066	0.126940905	0	0.101589044	0.041580468	0.071784632	0.001824875	0	0	0.014779714	0.003882766	0.111158074	0.05717609	0.10390632	0.028437463	0.024844996	0.043876841	0	0	0.006302916	0.003	0.422888168	0.905346495
TCGA-50-8457-01A-11R-2326-07	0.105584515	0	0.212725583	0.104414552	0	0.153660659	0	0.018435247	0.025023089	0	0	0.039680616	0.029874907	0.023509765	0.030596116	0.115414905	0.013892544	0.00314808	0.120064292	0	0	0.00397513	0.002	0.471874822	0.880898957
TCGA-97-7554-01A-11R-2039-07	0.040178748	0	0.092460495	0.097355047	0	0.129676207	0.007706793	0.025025036	0.011981841	0	0	0.014495281	0	0.209073448	0.084431549	0.198863684	0.01997653	0	0.067880593	0	0	0.000894747	0.032	0.191180716	1.008209222
TCGA-50-5931-01A-11R-1755-07	0.137415346	0	0.029502549	0.061294482	0	0.121874287	0	0.119728289	0	0	0.018168538	0	0	0.258237489	0.064834843	0.126401186	0	0.046117011	0.016425979	0	0	0	0.02	0.222676026	0.99867022
TCGA-80-5607-01A-31R-1949-07	0.004313623	0.010517728	0.015115207	0.186692988	0	0.212529738	0.081867054	0.026006992	0	0	0	0.023762726	0.013650061	0.005456046	0.131244674	0.104242435	0.084748998	0.003775435	0.093379035	0	0	0.002697258	0.08	0.117989304	1.042146712
TCGA-69-A59K-01A-11R-A262-07	0.043244747	0	0.121351351	0.143635934	0	0.108506009	0.119289209	0.010127008	7.41E-05	0	0.035840103	0	0.005172724	0.066753076	0.090326978	0.127594379	0.096414334	0	0.027372213	0	0	0.004297822	0.009	0.289948407	0.962636357
TCGA-99-8025-01A-11R-2241-07	0.236464318	0	0.081070232	0.03039977	0	0.150264621	0.008577784	0.019572743	0.021190563	0	0.00167685	0	0	0.252654152	0.032784254	0.158003099	0	0.002283236	0.00081324	0.001864876	0	0.002380263	0.002	0.462327472	0.886311141
TCGA-44-5645-01B-04R-A277-07	0.094294623	0	0.000262279	0	0	0.371827225	0.033585377	0	0	0	0	0.003484467	0.052013535	0	0.039848911	0.166758751	0.121948676	0.017131378	0.075442615	0	0.023402163	0	0.014	0.259967062	0.973235013
TCGA-53-7626-01A-12R-2066-07	0.125197496	0	0.093323738	0.135707185	0	0.246941155	0	0.052049214	0	0	0	0.002478937	0.025296487	0.065247312	0.054215244	0.109865754	0.021741766	0.007167671	0.033192867	0.013346182	0	0.014228992	0.006	0.338945458	0.945144588
TCGA-05-4425-01A-01R-1755-07	0.020730816	0	0.002501177	0.050020167	0	0.201150382	0.025371234	0.012638776	0.004971399	0	0	0.012481023	0.000328773	0.215014807	0.059755038	0.245834973	0.133749738	0	0.015096122	0.000355574	0	0	0	0.573022138	0.828515701
TCGA-78-7159-01A-11R-2039-07	0.151854018	0	0.219954149	0.088900091	0	0.177642326	0.00687289	0.002657572	0.007891169	0	0	0.066129152	0.002770025	0.124461092	0.046305795	0.038614627	0	0.012926053	0.021483887	0	0	0.031537155	0.002	0.508235431	0.860520835
TCGA-44-3918-01A-01R-1107-07	0.016957503	0	0.090509878	0.172319672	0	0.132762268	0.10325634	0.040987365	0	0	0.038882698	0	0	0.103390277	0.090977131	0.177094438	0.008653787	0	0.012789011	0	0	0.011419633	0.026	0.200928456	1.003215068
TCGA-75-6207-01A-11R-1755-07	0.019005828	0.018168135	0	0.125557024	0	0.219116829	0	0.023180219	0	0	0	0.001675927	0.052122258	0.164254648	0	0.162795211	0.031022499	0.117818762	0.036950956	0	0.008154353	0.020177352	0.043	0.152709521	1.023244627
TCGA-99-AA5R-01A-11R-A39D-07	0.088632272	0.029157542	0.062767523	0.121784907	0	0.304129287	0	0.012356305	0	0	0	0.062227694	0.007344785	0.133152262	0.043769849	0.072416104	0.024691105	0	0.034167339	0	0	0.003403025	0.006	0.328776198	0.951108691
TCGA-05-4382-01A-01R-1206-07	0.033333172	0	0.076838913	0.048338102	0	0.164179513	0.04433225	0.005083972	0.015061142	0	0	0.004947919	0	0.205524389	0.057914481	0.295566287	0.00540479	0	0.018052403	0	0	0.025422667	0.041	0.166968663	1.022326382
TCGA-73-7499-01A-11R-2187-07	0.07114567	0	0.111510596	0.200941078	0	0.105163454	0.04611047	0.060866157	0.010544813	0	0	0.018271495	0	0.066209447	0.138412949	0.080034727	0.046228529	0	0.044560614	0	0	0	0.008	0.295045244	0.96710157
TCGA-91-6849-01A-11R-1949-07	0.093105645	0	0.171001878	0.113977868	0	0	0.038694224	0.017758759	0.034304451	0	0.011498807	0	0	0.338479139	0.004319663	0.099599506	0.012033223	0.028005575	0.025328131	0	0	0.011893133	0.004	0.381337798	0.931184094
TCGA-44-6776-01A-11R-1858-07	0.05358837	0	0.088300538	0.094379329	0	0.271596909	0.01602659	0.045226521	0	0	0	0.024248564	0.027394592	0.022032556	0.037264462	0.073348406	0.116886766	0.043711929	0.080398977	0	0	0.005595492	0.016	0.241833175	0.982527186
TCGA-91-8496-01A-11R-2403-07	0.008616174	0.00818521	0	0.096548658	0	0.099008729	0.004148373	0	0.003622891	0	0	0.024862822	0.051474133	0.118443248	0.013985494	0.243912555	0.114202387	0	0.148080782	0	0.020640717	0.044267826	0.003	0.434920671	0.900623015
TCGA-38-4631-01A-01R-1755-07	0.129302024	0	0.137474696	0.115900581	0	0.125654392	0.010981852	0.003841621	0.003658543	0	0.004628523	0.012863692	0	0.133752054	0.092028859	0.128989738	0.003178605	0.006940298	0.026585123	0	0.000958428	0.06326097	0.006	0.344931826	0.943587299
TCGA-L9-A743-01A-43R-A39D-07	0.126996137	0	0.09679915	0.11042289	0	0.183246987	0.061898101	0.016130461	0.016662982	0	0	0	0.013994304	0.062668351	0.049454368	0.101642221	0.051723277	0.066512358	0.027159503	0	0	0.01468891	0.006	0.340606642	0.942090382
TCGA-86-7713-01A-11R-2066-07	0.090085751	0	0.076826963	0.093807573	0	0.247600771	0	0	0.006789684	0	0	0	0.040669262	0.136265309	0.073527117	0.135869226	0	0.065682521	0	0.023677995	0.000331151	0.008866677	0.015	0.255563853	0.980671014
TCGA-44-6147-01B-06R-A277-07	0.185224942	0.025569278	0.016675721	0.00297372	0	0.404897264	0.023032458	0	0	0.001468741	0	0.007977366	0	0	0.028608788	0.133924497	0	0.100318398	0.041340431	0	0.025030583	0.002957813	0.008	0.302741101	0.962504902
TCGA-49-AAR4-01A-12R-A41B-07	0.057437215	0	0.026683316	0.476285895	0	0	0.059854097	0.067199114	0.034139504	0	0	0	0	0.094937768	0.055322232	0.099483943	0.007372425	0	0.008496708	0.008523731	0	0.004264052	0.04	0.171096914	1.039834808
TCGA-95-7947-01A-11R-2187-07	0.168110459	0	0.087556635	0.095208734	0	0.183263527	0.009991328	0.022132156	0.02392046	0	0	0.011575779	0	0.112450191	0.117282468	0.096236635	0.011405867	0.002257461	0.054882031	0	0	0.003726268	0.005	0.365652354	0.933332033
TCGA-67-6215-01A-11R-1755-07	0.003470929	0.034737981	0	0.061027131	0	0.156682669	0.009012401	0	0.01478081	0	0.022491402	0	0.031848219	0.107162904	0.004287741	0.215988301	0.153873242	0.02869052	0.14917337	0	0	0.006772382	0.039	0.175084565	1.007610346
TCGA-86-7711-01A-11R-2066-07	0.027732239	0	0.022393362	0.045406891	0	0.181487696	0	0	0	0	0.057670001	0	0	0.343989238	0.039607709	0.131036819	0	0	0	0.114884748	0	0.035791297	0.04	0.171469741	1.034152967
TCGA-44-7661-01A-11R-2066-07	0.027089221	0	0	0.046894246	0	0.173726236	0.131911484	0.018779032	0	0	0	0.016378305	0.053323178	0.079697146	0.060854837	0.126020633	0.079111925	0.116828588	0.057435909	0	0.005002355	0.006946906	0.006	0.337844992	0.941747006
TCGA-44-7662-01A-11R-2066-07	0.141978741	0	0.062073638	0.087310971	0	0.098429307	0.027271061	0.021098112	0.021507391	0	0	0.013998448	0	0.22042839	0.061100249	0.207624271	0	0	0.023517602	0	0	0.013661819	0.009	0.281718853	0.971191798
TCGA-55-A48X-01A-11R-A24H-07	0.108395255	0.157350963	0.053599706	0.075034998	0	0.218911526	0	0.020848967	0.062822859	0	0	0.013932383	0	0.105753496	0.033494724	0.070929275	0.032734964	0	0.039037613	0	0	0.007153271	0.003	0.411779426	0.911704942
TCGA-55-7570-01A-11R-2039-07	0.195727124	0	0.301217031	0.186456626	0	0.00347062	0.021491302	0.047354965	0.023749274	0	0	0.037353417	0.013660738	0.054967291	0.021655022	0.043673528	0.020116697	0.001261672	0.026685003	0	0.000259806	0.000899885	0.001	0.539234446	0.846017246
