# Supplementary material for: Subtype Classification, Immune Infiltration, and Prognosis Analysis of Lung Adenocarcinoma Based on Pyroptosis-Related Genes
Source: Biomed Res Int. 2022 Oct 12;2022:1371315. doi: 10.1155/2022/1371315 (PMC9581708; doi:10.1155/2022/1371315)
Supplement: Supplementary Materials — Figure S1: when K = 2, the cluster has good stability (K = 1 − 9). Figure S2: through PCA verification, cluster1/cluster2 can be well-divided into two categories. Figure S3: relationship between different subtypes of LUAD and immune cell infiltration. Figure S4: Lasso Regression analysis for TCGA Training cohort. Figure S5: further validation is performed in the validation group. Figure S6: differences in survival between high and low risk based on GEO database. Table S1: expression of pyroptosis related genes in LUAD. Table S2: ESTIMATE Score, Immune Score, and Stromal Score of patients with LUAD. Table S3: the proportion of 22 immune cell types in LUAD. Table S4: RiskScore. Table S5: differential expression of pyroptosis related genes in LUAD and normal samples. [file 1371315.f1.zip › Table.S5.txt]

gene	conMean	treatMean	logFC	pValue
BAK1	8.6150235	16.04221472	0.896946691	3.22E-18
BAX	17.08344248	21.83901121	0.354308816	1.25E-06
CASP1	12.83620444	7.464538445	-0.782093711	2.26E-16
CASP3	8.076217981	14.52755871	0.847040529	9.54E-24
CASP4	10.20091341	12.62213294	0.307257385	0.004550071
CASP5	0.760562556	0.346921768	-1.132456548	3.57E-18
CHMP2A	42.61087278	49.83560199	0.225955154	0.001005167
CHMP3	19.26967426	14.5465664	-0.405653528	8.96E-18
CHMP4A	1.122536959	1.626156318	0.534703	1.85E-07
CHMP4B	85.58947852	129.9215684	0.602135591	8.59E-19
CHMP4C	6.89729913	15.60385562	1.177799113	7.95E-20
CHMP7	9.691000056	11.0582283	0.190402806	0.008576962
CYCS	17.50539741	29.8614096	0.770482455	1.35E-12
ELANE	0.475299506	0.507199286	0.093715813	1.32E-10
GSDMD	15.07083807	18.21831871	0.273630179	0.033781757
GSDME	1.172410131	1.851109339	0.658912773	0.028187444
GZMB	8.026075696	8.808986043	0.134281205	0.014819116
HMGB1	25.40562444	23.61271458	-0.105584017	0.000363331
IL18	11.0370835	9.026283697	-0.290154968	7.42E-05
IL1A	2.150229428	1.210965391	-0.828332969	1.19E-18
IL1B	5.503899663	3.151827233	-0.804265714	3.76E-12
IRF1	18.12491994	12.61495556	-0.522839499	3.29E-07
IRF2	15.4474917	14.50503334	-0.090818987	0.019966926
TP53	10.9817717	17.12177413	0.640721374	5.74E-08
AIM2	0.772349802	5.994535736	2.956321718	1.06E-13
CASP6	6.638925481	14.10219927	1.086898508	8.08E-27
CASP8	4.308892722	6.429552764	0.577401208	1.35E-12
GPX4	96.29079019	128.5634528	0.417010859	2.20E-05
GSDMA	0.326864169	0.700772503	1.100254932	5.01E-05
GSDMB	1.439805731	4.989170647	1.792925849	2.81E-17
GSDMC	0.450552611	3.054630501	2.761230392	1.63E-15
IL6	27.56644984	4.304621838	-2.678955074	5.88E-13
NLRC4	4.817283963	1.290919194	-1.899821272	9.44E-30
NLRP1	3.403277852	2.588114088	-0.395023726	2.36E-06
NLRP3	2.137975176	1.329290529	-0.685588648	2.61E-07
NLRP7	0.043459226	0.193659625	2.155788807	1.40E-06
NOD1	4.764992481	4.034663257	-0.24002567	1.65E-05
PJVK	0.385584956	0.639981053	0.730980432	7.20E-05
PLCG1	6.801641315	8.207382129	0.271039198	0.046550628
PRKACA	14.02464902	11.5622484	-0.278542694	6.38E-09
PYCARD	16.83378824	13.43138414	-0.325751889	0.000182721
TIRAP	2.045482704	2.391299498	0.225353493	0.03087598
TNF	1.721281976	1.451640005	-0.245799734	0.000511848
